# Supplementary material for: Occupancy patterns in superorganisms: a spin-glass approach to ant exploration
Source: R Soc Open Sci. 2020 Dec 16;7(12):201250. doi: 10.1098/rsos.201250 (PMC7813257; doi:10.1098/rsos.201250)
Supplement: antsc7_new.txt [file rsos201250supp3.txt]

           1           1    0.000000E+00
           1           2    0.000000E+00
           1           3    0.000000E+00
           1           4    0.000000E+00
           1           5    0.000000E+00
           1           6    0.000000E+00
           1           7    0.000000E+00
           1           8    0.000000E+00
           1           9    0.000000E+00
           1          10    0.000000E+00
           1          11    0.000000E+00
           1          12    0.000000E+00
           1          13    0.000000E+00
           1          14    0.000000E+00
           1          15    0.000000E+00
           1          16    0.000000E+00
           1          17    0.000000E+00
           1          18    0.000000E+00
           1          19    0.000000E+00
           1          20    0.000000E+00
           1          21    0.000000E+00
           1          22    0.000000E+00
           1          23    0.000000E+00
           1          24    0.000000E+00
           1          25    0.000000E+00
           1          26    0.000000E+00
           1          27    0.000000E+00
           1          28    0.000000E+00
           1          29    0.000000E+00
           1          30    0.000000E+00
           1          31    0.000000E+00
           1          32    0.000000E+00
           1          33    0.000000E+00
           1          34    0.000000E+00
           1          35    0.000000E+00
           1          36    0.000000E+00
           1          37    0.000000E+00
           1          38    0.000000E+00
           1          39    0.000000E+00
           1          40    0.000000E+00
           1          41    0.000000E+00
           1          42    0.000000E+00
           1          43    0.000000E+00
           1          44    0.000000E+00
           1          45    0.000000E+00
           1          46    0.000000E+00
           1          47    0.000000E+00
           1          48    0.000000E+00
           1          49    0.000000E+00
           1          50    0.000000E+00
           1          51    0.000000E+00
           1          52    0.000000E+00
           1          53    0.000000E+00
           1          54    0.000000E+00
           1          55    0.000000E+00
           1          56    0.000000E+00
           1          57    0.000000E+00
           1          58    0.000000E+00
           1          59    0.000000E+00
           1          60    0.000000E+00
           1          61    0.000000E+00
           1          62    0.000000E+00
           1          63    0.000000E+00
           1          64    0.000000E+00
           1          65    0.000000E+00
           1          66    0.000000E+00
           1          67    0.000000E+00
           1          68    0.000000E+00
           1          69    0.000000E+00
           1          70    0.000000E+00
           1          71    0.000000E+00
           1          72    0.000000E+00
           1          73    0.000000E+00
           1          74    0.000000E+00
           1          75    0.000000E+00
           1          76    0.000000E+00
           1          77    0.000000E+00
           1          78    0.000000E+00
           1          79    0.000000E+00
           1          80    0.000000E+00
           1          81    0.000000E+00
           1          82    0.000000E+00
           1          83    0.000000E+00
           1          84    0.000000E+00
           1          85    0.000000E+00
           1          86    0.000000E+00
           1          87    0.000000E+00
           1          88    0.000000E+00
           1          89    0.000000E+00
           1          90    0.000000E+00
           1          91    0.000000E+00
           1          92    0.000000E+00
           1          93    0.000000E+00
           1          94    0.000000E+00
           1          95    0.000000E+00
           1          96    0.000000E+00
           1          97    0.000000E+00
           1          98    0.000000E+00
           1          99    0.000000E+00
           1         100    0.000000E+00
           1         101    0.000000E+00
           1         102    0.000000E+00
           1         103    0.000000E+00
           1         104    0.000000E+00
           1         105    0.000000E+00
           1         106    0.000000E+00
           1         107    0.000000E+00
           1         108    0.000000E+00
           1         109    0.000000E+00
           1         110    0.000000E+00
           1         111    0.000000E+00
           1         112    0.000000E+00
           1         113    0.000000E+00
           1         114    0.000000E+00
           1         115    0.000000E+00
           1         116    0.000000E+00
           1         117    0.000000E+00
           1         118    0.000000E+00
           1         119    0.000000E+00
           1         120    0.000000E+00
           1         121    0.000000E+00
           1         122    0.000000E+00
           1         123    0.000000E+00
           1         124    0.000000E+00
           1         125    0.000000E+00
           1         126    0.000000E+00
           1         127    0.000000E+00
           1         128    0.000000E+00
           1         129    0.000000E+00
           1         130    0.000000E+00
           1         131    0.000000E+00
           1         132    0.000000E+00
           1         133    0.000000E+00
           1         134    0.000000E+00
           1         135    0.000000E+00
           1         136    0.000000E+00
           1         137    0.000000E+00
           1         138    0.000000E+00
           1         139    0.000000E+00
           1         140    0.000000E+00
           1         141    0.000000E+00
           1         142    0.000000E+00
           1         143    0.000000E+00
           1         144    0.000000E+00
           1         145    0.000000E+00
           1         146    0.000000E+00
           1         147    0.000000E+00
           1         148    0.000000E+00
           1         149    0.000000E+00
           1         150    0.000000E+00
           1         151    0.000000E+00
           1         152    0.000000E+00
           1         153    0.000000E+00
           1         154    0.000000E+00
           1         155    0.000000E+00
           1         156    0.000000E+00
           1         157    0.000000E+00
           1         158    0.000000E+00
           1         159    0.000000E+00
           1         160    0.000000E+00
           1         161    0.000000E+00
           1         162    0.000000E+00
           1         163    0.000000E+00
           1         164    0.000000E+00
           1         165    0.000000E+00
           1         166    0.000000E+00
           1         167    0.000000E+00
           1         168    0.000000E+00
           1         169    0.000000E+00
           1         170    0.000000E+00
           1         171    0.000000E+00
           1         172    0.000000E+00
           1         173    0.000000E+00
           1         174    0.000000E+00
           1         175    0.000000E+00
           1         176    0.000000E+00
           1         177    0.000000E+00
           1         178    0.000000E+00
           1         179    0.000000E+00
           1         180    0.000000E+00
           1         181    0.000000E+00
           1         182    0.000000E+00
           1         183    0.000000E+00
           1         184    0.000000E+00
           1         185    0.000000E+00
           1         186    0.000000E+00
           1         187    0.000000E+00
           1         188    0.000000E+00
           1         189    0.000000E+00
           1         190    0.000000E+00
           1         191    0.000000E+00
           1         192    0.000000E+00
           1         193    0.000000E+00
           1         194    0.000000E+00
           1         195    0.000000E+00
           1         196    0.000000E+00
           1         197    0.000000E+00
           1         198    0.000000E+00
           1         199    0.000000E+00
           1         200    0.000000E+00
           1         201    0.000000E+00
           1         202    0.000000E+00
           1         203    0.000000E+00
           1         204    0.000000E+00
           1         205    0.000000E+00
           1         206    0.000000E+00
           1         207    0.000000E+00
           1         208    0.000000E+00
           1         209    0.000000E+00
           1         210    0.000000E+00
           1         211    0.000000E+00
           1         212    0.000000E+00
           1         213    0.000000E+00
           1         214    0.000000E+00
           1         215    0.000000E+00
           1         216    0.000000E+00
           1         217    0.000000E+00
           1         218    0.000000E+00
           1         219    0.000000E+00
           1         220    0.000000E+00
           1         221    0.000000E+00
           1         222    0.000000E+00
           1         223    0.000000E+00
           1         224    0.000000E+00
           1         225    0.000000E+00
           1         226    0.000000E+00
           1         227    0.000000E+00
           1         228    0.000000E+00
           1         229    0.000000E+00
           1         230    0.000000E+00
           1         231    0.000000E+00
           1         232    0.000000E+00
           1         233    0.000000E+00
           1         234    0.000000E+00
           1         235    0.000000E+00
           1         236    0.000000E+00
           1         237    0.000000E+00
           1         238    0.000000E+00
           1         239    0.000000E+00
           1         240    0.000000E+00
           1         241    0.000000E+00
           1         242    0.000000E+00
           1         243    0.000000E+00
           1         244    0.000000E+00
           1         245    0.000000E+00
           1         246    0.000000E+00
           1         247    0.000000E+00
           1         248    0.000000E+00
           1         249    0.000000E+00
           1         250    0.000000E+00
           1         251    0.000000E+00
           1         252    0.000000E+00
           1         253    0.000000E+00
           1         254    0.000000E+00
           1         255    0.000000E+00
           1         256    0.000000E+00
           1         257    0.000000E+00
           1         258    0.000000E+00
           1         259    0.000000E+00
           1         260    0.000000E+00
           1         261    0.000000E+00
           1         262    0.000000E+00
           1         263    0.000000E+00
           1         264    0.000000E+00
           1         265    0.000000E+00
           1         266    0.000000E+00
           1         267    0.000000E+00
           1         268    0.000000E+00
           1         269    0.000000E+00
           1         270    0.000000E+00
           1         271    0.000000E+00
           1         272    0.000000E+00
           1         273    0.000000E+00
           1         274    0.000000E+00
           1         275    0.000000E+00
           1         276    0.000000E+00
           1         277    0.000000E+00
           1         278    0.000000E+00
           1         279    0.000000E+00
           1         280    0.000000E+00
           1         281    0.000000E+00
           1         282    0.000000E+00
           1         283    0.000000E+00
           1         284    0.000000E+00
           1         285    0.000000E+00
           1         286    0.000000E+00
           1         287    0.000000E+00
           1         288    0.000000E+00
           1         289    0.000000E+00
           1         290    0.000000E+00
           1         291    0.000000E+00
           1         292    0.000000E+00
           1         293    0.000000E+00
           1         294    0.000000E+00
           1         295    0.000000E+00
           1         296    0.000000E+00
           1         297    0.000000E+00
           1         298    0.000000E+00
           1         299    0.000000E+00
           1         300    0.000000E+00
           1         301    0.000000E+00
           1         302    0.000000E+00
           1         303    0.000000E+00
           1         304    0.000000E+00
           1         305    0.000000E+00
           1         306    0.000000E+00
           1         307    0.000000E+00
           1         308    0.000000E+00
           1         309    0.000000E+00
           1         310    0.000000E+00
           1         311    0.000000E+00
           1         312    0.000000E+00
           1         313    0.000000E+00
           1         314    0.000000E+00
           1         315    0.000000E+00
           1         316    0.000000E+00
           1         317    0.000000E+00
           1         318    0.000000E+00
           1         319    0.000000E+00
           1         320    0.000000E+00
           1         321    0.000000E+00
           1         322    0.000000E+00
           1         323    0.000000E+00
           1         324    0.000000E+00
           1         325    0.000000E+00
           1         326    0.000000E+00
           1         327    0.000000E+00
           1         328    0.000000E+00
           1         329    0.000000E+00
           1         330    0.000000E+00
           1         331    0.000000E+00
           1         332    0.000000E+00
           1         333    0.000000E+00
           1         334    0.000000E+00
           1         335    0.000000E+00
           1         336    0.000000E+00
           1         337    0.000000E+00
           1         338    0.000000E+00
           1         339    0.000000E+00
           1         340    0.000000E+00
           1         341    0.000000E+00
           1         342    0.000000E+00
           1         343    0.000000E+00
           1         344    0.000000E+00
           1         345    0.000000E+00
           1         346    0.000000E+00
           1         347    0.000000E+00
           1         348    0.000000E+00
           1         349    0.000000E+00
           1         350    0.000000E+00
           1         351    0.000000E+00
           1         352    0.000000E+00
           1         353    0.000000E+00
           1         354    0.000000E+00
           1         355    0.000000E+00
           1         356    0.000000E+00
           1         357    0.000000E+00
           1         358    0.000000E+00
           1         359    0.000000E+00
           1         360    0.000000E+00
           1         361    0.000000E+00
           1         362    0.000000E+00
           1         363    0.000000E+00
           1         364    0.000000E+00
           1         365    0.000000E+00
           1         366    0.000000E+00
           1         367    0.000000E+00
           1         368    0.000000E+00
           1         369    0.000000E+00
           1         370    0.000000E+00
           1         371    0.000000E+00
           1         372    0.000000E+00
           1         373    0.000000E+00
           1         374    0.000000E+00
           1         375    0.000000E+00
           1         376    0.000000E+00
           1         377    0.000000E+00
           1         378    0.000000E+00
           1         379    0.000000E+00
           1         380    0.000000E+00
           1         381    0.000000E+00
           1         382    0.000000E+00
           1         383    0.000000E+00
           1         384    0.000000E+00
           1         385    0.000000E+00
           1         386    0.000000E+00
           1         387    0.000000E+00
           1         388    0.000000E+00
           1         389    0.000000E+00
           1         390    0.000000E+00
           1         391    0.000000E+00
           1         392    0.000000E+00
           1         393    0.000000E+00
           1         394    0.000000E+00
           1         395    0.000000E+00
           1         396    0.000000E+00
           1         397    0.000000E+00
           1         398    0.000000E+00
           1         399    0.000000E+00
           1         400    0.000000E+00
           1         401    0.000000E+00
           1         402    0.000000E+00
           1         403    0.000000E+00
           1         404    0.000000E+00
           1         405    0.000000E+00
           1         406    0.000000E+00
           1         407    0.000000E+00
           1         408    0.000000E+00
           1         409    0.000000E+00
           1         410    0.000000E+00
           1         411    0.000000E+00
           1         412    0.000000E+00
           1         413    0.000000E+00
           1         414    0.000000E+00
           1         415    0.000000E+00
           1         416    0.000000E+00
           1         417    0.000000E+00
           1         418    0.000000E+00
           1         419    0.000000E+00
           1         420    0.000000E+00
           1         421    0.000000E+00
           1         422    0.000000E+00
           1         423    0.000000E+00
           1         424    0.000000E+00
           1         425    0.000000E+00
           1         426    0.000000E+00
           1         427    0.000000E+00
           1         428    0.000000E+00
           1         429    0.000000E+00
           1         430    0.000000E+00
           1         431    0.000000E+00
           1         432    0.000000E+00
           1         433    0.000000E+00
           1         434    0.000000E+00
           1         435    0.000000E+00
           1         436    0.000000E+00
           1         437    0.000000E+00
           1         438    0.000000E+00
           1         439    0.000000E+00
           1         440    0.000000E+00
           1         441    0.000000E+00
           1         442    0.000000E+00
           1         443    0.000000E+00
           1         444    0.000000E+00
           1         445    0.000000E+00
           1         446    0.000000E+00
           1         447    0.000000E+00
           1         448    0.000000E+00
           1         449    0.000000E+00
           1         450    0.000000E+00
           1         451    0.000000E+00
           1         452    0.000000E+00
           1         453    0.000000E+00
           1         454    0.000000E+00
           1         455    0.000000E+00
           1         456    0.000000E+00
           1         457    0.000000E+00
           1         458    0.000000E+00
           1         459    0.000000E+00
           1         460    0.000000E+00
           1         461    0.000000E+00
           1         462    0.000000E+00
           1         463    0.000000E+00
           1         464    0.000000E+00
           1         465    0.000000E+00
           1         466    0.000000E+00
           1         467    0.000000E+00
           1         468    0.000000E+00
           1         469    0.000000E+00
           1         470    0.000000E+00
           1         471    0.000000E+00
           1         472    0.000000E+00
           1         473    0.000000E+00
           1         474    0.000000E+00
           1         475    0.000000E+00
           1         476    0.000000E+00
           1         477    0.000000E+00
           1         478    0.000000E+00
           1         479    0.000000E+00
           1         480    0.000000E+00
           1         481    0.000000E+00
           1         482    0.000000E+00
           1         483    0.000000E+00
           1         484    0.000000E+00
           1         485    0.000000E+00
           1         486    0.000000E+00
           1         487    0.000000E+00
           1         488    0.000000E+00
           1         489    0.000000E+00
           1         490    0.000000E+00
           1         491    0.000000E+00
           1         492    0.000000E+00
           1         493    0.000000E+00
           1         494    0.000000E+00
           1         495    0.000000E+00
           1         496    0.000000E+00
           1         497    0.000000E+00
           1         498    0.000000E+00
           1         499    0.000000E+00
           1         500    0.000000E+00
           1         501    0.000000E+00
           1         502    0.000000E+00
           1         503    0.000000E+00
           1         504    0.000000E+00
           1         505    0.000000E+00
           1         506    0.000000E+00
           1         507    0.000000E+00
           1         508    0.000000E+00
           1         509    0.000000E+00
           1         510    0.000000E+00
           1         511    0.000000E+00
           1         512    0.000000E+00
           1         513    0.000000E+00
           1         514    0.000000E+00
           1         515    0.000000E+00
           1         516    0.000000E+00
           1         517    0.000000E+00
           1         518    0.000000E+00
           1         519    0.000000E+00
           1         520    0.000000E+00
           1         521    0.000000E+00
           1         522    0.000000E+00
           1         523    0.000000E+00
           1         524    0.000000E+00
           1         525    0.000000E+00
           1         526    0.000000E+00
           1         527    0.000000E+00
           1         528    0.000000E+00
           1         529    0.000000E+00
           1         530    0.000000E+00
           1         531    0.000000E+00
           1         532    0.000000E+00
           1         533    0.000000E+00
           1         534    0.000000E+00
           1         535    0.000000E+00
           1         536    0.000000E+00
           1         537    0.000000E+00
           1         538    0.000000E+00
           1         539    0.000000E+00
           1         540    0.000000E+00
           1         541    0.000000E+00
           1         542    0.000000E+00
           1         543    0.000000E+00
           1         544    0.000000E+00
           1         545    0.000000E+00
           1         546    0.000000E+00
           1         547    0.000000E+00
           1         548    0.000000E+00
           1         549    0.000000E+00
           1         550    0.000000E+00
           1         551    0.000000E+00
           1         552    0.000000E+00
           1         553    0.000000E+00
           1         554    0.000000E+00
           1         555    0.000000E+00
           1         556    0.000000E+00
           1         557    0.000000E+00
           1         558    0.000000E+00
           1         559    0.000000E+00
           1         560    0.000000E+00
           1         561    0.000000E+00
           1         562    0.000000E+00
           1         563    0.000000E+00
           1         564    0.000000E+00
           1         565    0.000000E+00
           1         566    0.000000E+00
           1         567    0.000000E+00
           1         568    0.000000E+00
           1         569    0.000000E+00
           1         570    0.000000E+00
           1         571    0.000000E+00
           1         572    0.000000E+00
           1         573    0.000000E+00
           1         574    0.000000E+00
           1         575    0.000000E+00
           1         576    0.000000E+00
           1         577    0.000000E+00
           1         578    0.000000E+00
           1         579    0.000000E+00
           1         580    0.000000E+00
           1         581    0.000000E+00
           1         582    0.000000E+00
           1         583    0.000000E+00
           1         584    0.000000E+00
           1         585    0.000000E+00
           1         586    0.000000E+00
           1         587    0.000000E+00
           1         588    0.000000E+00
           1         589    0.000000E+00
           1         590    0.000000E+00
           1         591    0.000000E+00
           1         592    0.000000E+00
           1         593    0.000000E+00
           1         594    0.000000E+00
           1         595    0.000000E+00
           1         596    0.000000E+00
           1         597    0.000000E+00
           1         598    0.000000E+00
           1         599    0.000000E+00
           1         600    0.000000E+00
           1         601    0.000000E+00
           1         602    0.000000E+00
           1         603    0.000000E+00
           1         604    0.000000E+00
           1         605    0.000000E+00
           1         606    0.000000E+00
           1         607    0.000000E+00
           1         608    0.000000E+00
           1         609    0.000000E+00
           1         610    0.000000E+00
           1         611    0.000000E+00
           1         612    0.000000E+00
           1         613    0.000000E+00
           1         614    0.000000E+00
           1         615    0.000000E+00
           1         616    0.000000E+00
           1         617    0.000000E+00
           1         618    0.000000E+00
           1         619    0.000000E+00
           1         620    0.000000E+00
           1         621    0.000000E+00
           1         622    0.000000E+00
           1         623    0.000000E+00
           1         624    0.000000E+00
           1         625    0.000000E+00
           1         626    0.000000E+00
           1         627    0.000000E+00
           1         628    0.000000E+00
           1         629    0.000000E+00
           1         630    0.000000E+00
           1         631    0.000000E+00
           1         632    0.000000E+00
           1         633    0.000000E+00
           1         634    0.000000E+00
           1         635    0.000000E+00
           1         636    0.000000E+00
           1         637    0.000000E+00
           1         638    0.000000E+00
           1         639    0.000000E+00
           1         640    0.000000E+00
           1         641    0.000000E+00
           1         642    0.000000E+00
           1         643    0.000000E+00
           1         644    0.000000E+00
           1         645    0.000000E+00
           1         646    0.000000E+00
           1         647    0.000000E+00
           1         648    0.000000E+00
           1         649    0.000000E+00
           1         650    0.000000E+00
           1         651    0.000000E+00
           1         652    0.000000E+00
           1         653    0.000000E+00
           1         654    0.000000E+00
           1         655    0.000000E+00
           1         656    0.000000E+00
           1         657    0.000000E+00
           1         658    0.000000E+00
           1         659    0.000000E+00
           1         660    0.000000E+00
           1         661    0.000000E+00
           1         662    0.000000E+00
           1         663    0.000000E+00
           1         664    0.000000E+00
           1         665    0.000000E+00
           1         666    0.000000E+00
           1         667    0.000000E+00
           1         668    0.000000E+00
           1         669    0.000000E+00
           1         670    0.000000E+00
           1         671    0.000000E+00
           1         672    0.000000E+00
           1         673    0.000000E+00
           1         674    0.000000E+00
           1         675    0.000000E+00
           1         676    0.000000E+00
           1         677    0.000000E+00
           1         678    0.000000E+00
           1         679    0.000000E+00
           1         680    0.000000E+00
           1         681    0.000000E+00
           1         682    0.000000E+00
           1         683    0.000000E+00
           1         684    0.000000E+00
           1         685    0.000000E+00
           1         686    0.000000E+00
           1         687    0.000000E+00
           1         688    0.000000E+00
           1         689    0.000000E+00
           1         690    0.000000E+00
           1         691    0.000000E+00
           1         692    0.000000E+00
           1         693    0.000000E+00
           1         694    0.000000E+00
           1         695    0.000000E+00
           1         696    0.000000E+00
           1         697    0.000000E+00
           1         698    0.000000E+00
           1         699    0.000000E+00
           1         700    0.000000E+00
           1         701    0.000000E+00
           1         702    0.000000E+00
           1         703    0.000000E+00
           1         704    0.000000E+00
           1         705    0.000000E+00
           1         706    0.000000E+00
           1         707    0.000000E+00
           1         708    0.000000E+00
           1         709    0.000000E+00
           1         710    0.000000E+00
           1         711    0.000000E+00
           1         712    0.000000E+00
           1         713    0.000000E+00
           1         714    0.000000E+00
           1         715    0.000000E+00
           1         716    0.000000E+00
           1         717    0.000000E+00
           1         718    0.000000E+00
           1         719    0.000000E+00
           1         720    0.000000E+00
           1         721    0.000000E+00
           1         722    0.000000E+00
           1         723    0.000000E+00
           1         724    0.000000E+00
           1         725    0.000000E+00
           1         726    0.000000E+00
           1         727    0.000000E+00
           1         728    0.000000E+00
           1         729    0.000000E+00
           1         730    0.000000E+00
           1         731    0.000000E+00
           1         732    0.000000E+00
           1         733    0.000000E+00
           1         734    0.000000E+00
           1         735    0.000000E+00
           1         736    0.000000E+00
           1         737    0.000000E+00
           1         738    0.000000E+00
           1         739    0.000000E+00
           1         740    0.000000E+00
           1         741    0.000000E+00
           1         742    0.000000E+00
           1         743    0.000000E+00
           1         744    0.000000E+00
           1         745    0.000000E+00
           1         746    0.000000E+00
           1         747    0.000000E+00
           1         748    0.000000E+00
           1         749    0.000000E+00
           1         750    0.000000E+00
           1         751    0.000000E+00
           1         752    0.000000E+00
           1         753    0.000000E+00
           1         754    0.000000E+00
           1         755    0.000000E+00
           1         756    0.000000E+00
           1         757    0.000000E+00
           1         758    0.000000E+00
           1         759    0.000000E+00
           1         760    0.000000E+00
           1         761    0.000000E+00
           1         762    0.000000E+00
           1         763    0.000000E+00
           1         764    0.000000E+00
           1         765    0.000000E+00
           1         766    0.000000E+00
           1         767    0.000000E+00
           1         768    0.000000E+00
           1         769    0.000000E+00
           1         770    0.000000E+00
           1         771    0.000000E+00
           1         772    0.000000E+00
           1         773    0.000000E+00
           1         774    0.000000E+00
           1         775    0.000000E+00
           1         776    0.000000E+00
           1         777    0.000000E+00
           1         778    0.000000E+00
           1         779    0.000000E+00
           1         780    0.000000E+00
           1         781    0.000000E+00
           1         782    0.000000E+00
           1         783    0.000000E+00
           1         784    0.000000E+00
           1         785    0.000000E+00
           1         786    0.000000E+00
           1         787    0.000000E+00
           1         788    0.000000E+00
           1         789    0.000000E+00
           1         790    0.000000E+00
           1         791    0.000000E+00
           1         792    0.000000E+00
           1         793    0.000000E+00
           1         794    0.000000E+00
           1         795    0.000000E+00
           1         796    0.000000E+00
           1         797    0.000000E+00
           1         798    0.000000E+00
           1         799    0.000000E+00
           1         800    0.000000E+00
           1         801    0.000000E+00
           1         802    0.000000E+00
           1         803    0.000000E+00
           1         804    0.000000E+00
           1         805    0.000000E+00
           1         806    0.000000E+00
           1         807    0.000000E+00
           1         808    0.000000E+00
           1         809    0.000000E+00
           1         810    0.000000E+00
           1         811    0.000000E+00
           1         812    0.000000E+00
           1         813    0.000000E+00
           1         814    0.000000E+00
           1         815    0.000000E+00
           1         816    0.000000E+00
           1         817    0.000000E+00
           1         818    0.000000E+00
           1         819    0.000000E+00
           1         820    0.000000E+00
           1         821    0.000000E+00
           1         822    0.000000E+00
           1         823    0.000000E+00
           1         824    0.000000E+00
           1         825    0.000000E+00
           1         826    0.000000E+00
           1         827    0.000000E+00
           1         828    0.000000E+00
           1         829    0.000000E+00
           1         830    0.000000E+00
           1         831    0.000000E+00
           1         832    0.000000E+00
           1         833    0.000000E+00
           1         834    0.000000E+00
           1         835    0.000000E+00
           1         836    0.000000E+00
           1         837    0.000000E+00
           1         838    0.000000E+00
           1         839    0.000000E+00
           1         840    0.000000E+00
           1         841    0.000000E+00
           1         842    0.000000E+00
           1         843    0.000000E+00
           1         844    0.000000E+00
           1         845    0.000000E+00
           1         846    0.000000E+00
           1         847    0.000000E+00
           1         848    0.000000E+00
           1         849    0.000000E+00
           1         850    0.000000E+00
           1         851    0.000000E+00
           1         852    0.000000E+00
           1         853    0.000000E+00
           1         854    0.000000E+00
           1         855    0.000000E+00
           1         856    0.000000E+00
           1         857    0.000000E+00
           1         858    0.000000E+00
           1         859    0.000000E+00
           1         860    0.000000E+00
           1         861    0.000000E+00
           1         862    0.000000E+00
           1         863    0.000000E+00
           1         864    0.000000E+00
           1         865    0.000000E+00
           1         866    0.000000E+00
           1         867    0.000000E+00
           1         868    0.000000E+00
           1         869    0.000000E+00
           1         870    0.000000E+00
           1         871    0.000000E+00
           1         872    0.000000E+00
           1         873    0.000000E+00
           1         874    0.000000E+00
           1         875    0.000000E+00
           1         876    0.000000E+00
           1         877    0.000000E+00
           1         878    0.000000E+00
           1         879    0.000000E+00
           1         880    0.000000E+00
           1         881    0.000000E+00
           1         882    0.000000E+00
           1         883    0.000000E+00
           1         884    0.000000E+00
           1         885    0.000000E+00
           1         886    0.000000E+00
           1         887    0.000000E+00
           1         888    0.000000E+00
           1         889    0.000000E+00
           1         890    0.000000E+00
           1         891    0.000000E+00
           1         892    0.000000E+00
           1         893    0.000000E+00
           1         894    0.000000E+00
           1         895    0.000000E+00
           1         896    0.000000E+00
           1         897    0.000000E+00
           1         898    0.000000E+00
           1         899    0.000000E+00
           1         900    0.000000E+00
           1         901    0.000000E+00
           1         902    0.000000E+00
           1         903    0.000000E+00
           1         904    0.000000E+00
           1         905    0.000000E+00
           1         906    0.000000E+00
           1         907    0.000000E+00
           1         908    0.000000E+00
           1         909    0.000000E+00
           1         910    0.000000E+00
           1         911    0.000000E+00
           1         912    0.000000E+00
           1         913    0.000000E+00
           1         914    0.000000E+00
           1         915    0.000000E+00
           1         916    0.000000E+00
           1         917    0.000000E+00
           1         918    0.000000E+00
           1         919    0.000000E+00
           1         920    0.000000E+00
           1         921    0.000000E+00
           1         922    0.000000E+00
           1         923    0.000000E+00
           1         924    0.000000E+00
           1         925    0.000000E+00
           1         926    0.000000E+00
           1         927    0.000000E+00
           1         928    0.000000E+00
           1         929    0.000000E+00
           1         930    0.000000E+00
           1         931    0.000000E+00
           1         932    0.000000E+00
           1         933    0.000000E+00
           1         934    0.000000E+00
           1         935    0.000000E+00
           1         936    0.000000E+00
           1         937    0.000000E+00
           1         938    0.000000E+00
           1         939    0.000000E+00
           1         940    0.000000E+00
           1         941    0.000000E+00
           1         942    0.000000E+00
           1         943    0.000000E+00
           1         944    0.000000E+00
           1         945    0.000000E+00
           1         946    0.000000E+00
           1         947    0.000000E+00
           1         948    0.000000E+00
           1         949    0.000000E+00
           1         950    0.000000E+00
           1         951    0.000000E+00
           1         952    0.000000E+00
           1         953    0.000000E+00
           1         954    0.000000E+00
           1         955    0.000000E+00
           1         956    0.000000E+00
           1         957    0.000000E+00
           1         958    0.000000E+00
           1         959    0.000000E+00
           1         960    0.000000E+00
           1         961    0.000000E+00
           1         962    0.000000E+00
           1         963    0.000000E+00
           1         964    0.000000E+00
           1         965    0.000000E+00
           1         966    0.000000E+00
           1         967    0.000000E+00
           1         968    0.000000E+00
           1         969    0.000000E+00
           1         970    0.000000E+00
           1         971    0.000000E+00
           1         972    0.000000E+00
           1         973    0.000000E+00
           1         974    0.000000E+00
           1         975    0.000000E+00
           1         976    0.000000E+00
           1         977    0.000000E+00
           1         978    0.000000E+00
           1         979    0.000000E+00
           1         980    0.000000E+00
           1         981    0.000000E+00
           1         982    0.000000E+00
           1         983    0.000000E+00
           1         984    0.000000E+00
           1         985    0.000000E+00
           1         986    0.000000E+00
           1         987    0.000000E+00
           1         988    0.000000E+00
           1         989    0.000000E+00
           1         990    0.000000E+00
           1         991    0.000000E+00
           1         992    0.000000E+00
           1         993    0.000000E+00
           1         994    0.000000E+00
           1         995    0.000000E+00
           1         996    0.000000E+00
           1         997    0.000000E+00
           1         998    0.000000E+00
           1         999    0.000000E+00
           1        1000    0.000000E+00
           1        1001    0.000000E+00
           1        1002    0.000000E+00
           1        1003    0.000000E+00
           1        1004    0.000000E+00
           1        1005    0.000000E+00
           1        1006    0.000000E+00
           1        1007    0.000000E+00
           1        1008    0.000000E+00
           1        1009    0.000000E+00
           1        1010    0.000000E+00
           1        1011    0.000000E+00
           1        1012    0.000000E+00
           1        1013    0.000000E+00
           1        1014    0.000000E+00
           1        1015    0.000000E+00
           1        1016    0.000000E+00
           1        1017    0.000000E+00
           1        1018    0.000000E+00
           1        1019    0.000000E+00
           1        1020    0.000000E+00
           1        1021    0.000000E+00
           1        1022    0.000000E+00
           1        1023    0.000000E+00
           1        1024    0.000000E+00
           1        1025    0.000000E+00
           1        1026    0.000000E+00
           1        1027    0.000000E+00
           1        1028    0.000000E+00
           1        1029    0.000000E+00
           1        1030    0.000000E+00
           1        1031    0.000000E+00
           1        1032    0.000000E+00
           1        1033    0.000000E+00
           1        1034    0.000000E+00
           1        1035    0.000000E+00
           1        1036    0.000000E+00
           1        1037    0.000000E+00
           1        1038    0.000000E+00
           1        1039    0.000000E+00
           1        1040    0.000000E+00
           1        1041    0.000000E+00
           1        1042    0.000000E+00
           1        1043    0.000000E+00
           1        1044    0.000000E+00
           1        1045    0.000000E+00
           1        1046    0.000000E+00
           1        1047    0.000000E+00
           1        1048    0.000000E+00
           1        1049    0.000000E+00
           1        1050    0.000000E+00
           1        1051    0.000000E+00
           1        1052    0.000000E+00
           1        1053    0.000000E+00
           1        1054    0.000000E+00
           1        1055    0.000000E+00
           1        1056    0.000000E+00
           1        1057    0.000000E+00
           1        1058    0.000000E+00
           1        1059    0.000000E+00
           1        1060    0.000000E+00
           1        1061    0.000000E+00
           1        1062    0.000000E+00
           1        1063    0.000000E+00
           1        1064    0.000000E+00
           1        1065    0.000000E+00
           1        1066    0.000000E+00
           1        1067    0.000000E+00
           1        1068    0.000000E+00
           1        1069    0.000000E+00
           1        1070    0.000000E+00
           1        1071    0.000000E+00
           1        1072    0.000000E+00
           1        1073    0.000000E+00
           1        1074    0.000000E+00
           1        1075    0.000000E+00
           1        1076    0.000000E+00
           1        1077    0.000000E+00
           1        1078    0.000000E+00
           1        1079    0.000000E+00
           1        1080    0.000000E+00
           1        1081    0.000000E+00
           1        1082    0.000000E+00
           1        1083    0.000000E+00
           1        1084    0.000000E+00
           1        1085    0.000000E+00
           1        1086    0.000000E+00
           1        1087    0.000000E+00
           1        1088    0.000000E+00
           1        1089    0.000000E+00
           1        1090    0.000000E+00
           1        1091    0.000000E+00
           1        1092    0.000000E+00
           1        1093    0.000000E+00
           1        1094    0.000000E+00
           1        1095    0.000000E+00
           1        1096    0.000000E+00
           1        1097    0.000000E+00
           1        1098    0.000000E+00
           1        1099    0.000000E+00
           1        1100    0.000000E+00
           1        1101    0.000000E+00
           1        1102    0.000000E+00
           1        1103    0.000000E+00
           1        1104    0.000000E+00
           1        1105    0.000000E+00
           1        1106    0.000000E+00
           1        1107    0.000000E+00
           1        1108    0.000000E+00
           1        1109    0.000000E+00
           1        1110    0.000000E+00
           1        1111    0.000000E+00
           1        1112    0.000000E+00
           1        1113    0.000000E+00
           1        1114    0.000000E+00
           1        1115    0.000000E+00
           1        1116    0.000000E+00
           1        1117    0.000000E+00
           1        1118    0.000000E+00
           1        1119    0.000000E+00
           1        1120    0.000000E+00
           1        1121    0.000000E+00
           1        1122    0.000000E+00
           1        1123    0.000000E+00
           1        1124    0.000000E+00
           1        1125    0.000000E+00
           1        1126    0.000000E+00
           1        1127    0.000000E+00
           1        1128    0.000000E+00
           1        1129    0.000000E+00
           1        1130    0.000000E+00
           1        1131    0.000000E+00
           1        1132    0.000000E+00
           1        1133    0.000000E+00
           1        1134    0.000000E+00
           1        1135    0.000000E+00
           1        1136    0.000000E+00
           1        1137    0.000000E+00
           1        1138    0.000000E+00
           1        1139    0.000000E+00
           1        1140    0.000000E+00
           1        1141    0.000000E+00
           1        1142    0.000000E+00
           1        1143    0.000000E+00
           1        1144    0.000000E+00
           1        1145    0.000000E+00
           1        1146    0.000000E+00
           1        1147    0.000000E+00
           1        1148    0.000000E+00
           1        1149    0.000000E+00
           1        1150    0.000000E+00
           1        1151    0.000000E+00
           1        1152    0.000000E+00
           1        1153    0.000000E+00
           1        1154    0.000000E+00
           1        1155    0.000000E+00
           1        1156    0.000000E+00
           1        1157    0.000000E+00
           1        1158    0.000000E+00
           1        1159    0.000000E+00
           1        1160    0.000000E+00
           1        1161    0.000000E+00
           1        1162    0.000000E+00
           1        1163    0.000000E+00
           1        1164    0.000000E+00
           1        1165    0.000000E+00
           1        1166    0.000000E+00
           1        1167    0.000000E+00
           1        1168    0.000000E+00
           1        1169    0.000000E+00
           1        1170    0.000000E+00
           1        1171    0.000000E+00
           1        1172    0.000000E+00
           1        1173    0.000000E+00
           1        1174    0.000000E+00
           1        1175    0.000000E+00
           1        1176    0.000000E+00
           1        1177    0.000000E+00
           1        1178    0.000000E+00
           1        1179    0.000000E+00
           1        1180    0.000000E+00
           1        1181    0.000000E+00
           1        1182    0.000000E+00
           1        1183    0.000000E+00
           1        1184    0.000000E+00
           1        1185    0.000000E+00
           1        1186    0.000000E+00
           1        1187    0.000000E+00
           1        1188    0.000000E+00
           1        1189    0.000000E+00
           1        1190    0.000000E+00
           1        1191    0.000000E+00
           1        1192    0.000000E+00
           1        1193    0.000000E+00
           1        1194    0.000000E+00
           1        1195    0.000000E+00
           1        1196    0.000000E+00
           1        1197    0.000000E+00
           1        1198    0.000000E+00
           1        1199    0.000000E+00
           1        1200    0.000000E+00
           1        1201    0.000000E+00
           1        1202    0.000000E+00
           1        1203    0.000000E+00
           1        1204    0.000000E+00
           1        1205    0.000000E+00
           1        1206    0.000000E+00
           1        1207    0.000000E+00
           1        1208    0.000000E+00
           1        1209    0.000000E+00
           1        1210    0.000000E+00
           1        1211    0.000000E+00
           1        1212    0.000000E+00
           1        1213    0.000000E+00
           1        1214    0.000000E+00
           1        1215    0.000000E+00
           1        1216    0.000000E+00
           1        1217    0.000000E+00
           1        1218    0.000000E+00
           1        1219    0.000000E+00
           1        1220    0.000000E+00
           1        1221    0.000000E+00
           1        1222    0.000000E+00
           1        1223    0.000000E+00
           1        1224    0.000000E+00
           1        1225    0.000000E+00
           1        1226    0.000000E+00
           1        1227    0.000000E+00
           1        1228    0.000000E+00
           1        1229    0.000000E+00
           1        1230    0.000000E+00
           1        1231    0.000000E+00
           1        1232    0.000000E+00
           1        1233    0.000000E+00
           1        1234    0.000000E+00
           1        1235    0.000000E+00
           1        1236    0.000000E+00
           1        1237    0.000000E+00
           1        1238    0.000000E+00
           1        1239    0.000000E+00
           1        1240    0.000000E+00
           1        1241    0.000000E+00
           1        1242    0.000000E+00
           1        1243    0.000000E+00
           1        1244    0.000000E+00
           1        1245    0.000000E+00
           1        1246    0.000000E+00
           1        1247    0.000000E+00
           1        1248    0.000000E+00
           1        1249    0.000000E+00
           1        1250    0.000000E+00
           1        1251    0.000000E+00
           1        1252    0.000000E+00
           1        1253    0.000000E+00
           1        1254    0.000000E+00
           1        1255    0.000000E+00
           1        1256    0.000000E+00
           1        1257    0.000000E+00
           1        1258    0.000000E+00
           1        1259    0.000000E+00
           1        1260    0.000000E+00
           1        1261    0.000000E+00
           1        1262    0.000000E+00
           1        1263    0.000000E+00
           1        1264    0.000000E+00
           1        1265    0.000000E+00
           1        1266    0.000000E+00
           1        1267    0.000000E+00
           1        1268    0.000000E+00
           1        1269    0.000000E+00
           1        1270    0.000000E+00
           1        1271    0.000000E+00
           1        1272    0.000000E+00
           1        1273    0.000000E+00
           1        1274    0.000000E+00
           1        1275    0.000000E+00
           1        1276    0.000000E+00
           1        1277    0.000000E+00
           1        1278    0.000000E+00
           1        1279    0.000000E+00
           1        1280    0.000000E+00
           1        1281    0.000000E+00
           1        1282    0.000000E+00
           1        1283    0.000000E+00
           1        1284    0.000000E+00
           1        1285    0.000000E+00
           1        1286    0.000000E+00
           1        1287    0.000000E+00
           1        1288    0.000000E+00
           1        1289    0.000000E+00
           1        1290    0.000000E+00
           1        1291    0.000000E+00
           1        1292    0.000000E+00
           1        1293    0.000000E+00
           1        1294    0.000000E+00
           1        1295    0.000000E+00
           1        1296    0.000000E+00
           1        1297    0.000000E+00
           1        1298    0.000000E+00
           1        1299    0.000000E+00
           1        1300    0.000000E+00
           1        1301    0.000000E+00
           1        1302    0.000000E+00
           1        1303    0.000000E+00
           1        1304    0.000000E+00
           1        1305    0.000000E+00
           1        1306    0.000000E+00
           1        1307    0.000000E+00
           1        1308    0.000000E+00
           1        1309    0.000000E+00
           1        1310    0.000000E+00
           1        1311    0.000000E+00
           1        1312    0.000000E+00
           1        1313    0.000000E+00
           1        1314    0.000000E+00
           1        1315    0.000000E+00
           1        1316    0.000000E+00
           1        1317    0.000000E+00
           1        1318    0.000000E+00
           1        1319    0.000000E+00
           1        1320    0.000000E+00
           1        1321    0.000000E+00
           1        1322    0.000000E+00
           1        1323    0.000000E+00
           1        1324    0.000000E+00
           1        1325    0.000000E+00
           1        1326    0.000000E+00
           1        1327    0.000000E+00
           1        1328    0.000000E+00
           1        1329    0.000000E+00
           1        1330    0.000000E+00
           1        1331    0.000000E+00
           1        1332    0.000000E+00
           1        1333    0.000000E+00
           1        1334    0.000000E+00
           1        1335    0.000000E+00
           1        1336    0.000000E+00
           1        1337    0.000000E+00
           1        1338    0.000000E+00
           1        1339    0.000000E+00
           1        1340    0.000000E+00
           1        1341    0.000000E+00
           1        1342    0.000000E+00
           1        1343    0.000000E+00
           1        1344    0.000000E+00
           1        1345    0.000000E+00
           1        1346    0.000000E+00
           1        1347    0.000000E+00
           1        1348    0.000000E+00
           1        1349    0.000000E+00
           1        1350    0.000000E+00
           1        1351    0.000000E+00
           1        1352    0.000000E+00
           1        1353    0.000000E+00
           1        1354    0.000000E+00
           1        1355    0.000000E+00
           1        1356    0.000000E+00
           1        1357    0.000000E+00
           1        1358    0.000000E+00
           1        1359    0.000000E+00
           1        1360    0.000000E+00
           1        1361    0.000000E+00
           1        1362    0.000000E+00
           1        1363    0.000000E+00
           1        1364    0.000000E+00
           1        1365    0.000000E+00
           1        1366    0.000000E+00
           1        1367    0.000000E+00
           1        1368    0.000000E+00
           1        1369    0.000000E+00
           1        1370    0.000000E+00
           1        1371    0.000000E+00
           1        1372    0.000000E+00
           1        1373    0.000000E+00
           1        1374    0.000000E+00
           1        1375    0.000000E+00
           1        1376    0.000000E+00
           1        1377    0.000000E+00
           1        1378    0.000000E+00
           1        1379    0.000000E+00
           1        1380    0.000000E+00
           1        1381    0.000000E+00
           1        1382    0.000000E+00
           1        1383    0.000000E+00
           1        1384    0.000000E+00
           1        1385    0.000000E+00
           1        1386    0.000000E+00
           1        1387    0.000000E+00
           1        1388    0.000000E+00
           1        1389    0.000000E+00
           1        1390    0.000000E+00
           1        1391    0.000000E+00
           1        1392    0.000000E+00
           1        1393    0.000000E+00
           1        1394    0.000000E+00
           1        1395    0.000000E+00
           1        1396    0.000000E+00
           1        1397    0.000000E+00
           1        1398    0.000000E+00
           1        1399    0.000000E+00
           1        1400    0.000000E+00
           1        1401    0.000000E+00
           1        1402    0.000000E+00
           1        1403    0.000000E+00
           1        1404    0.000000E+00
           1        1405    0.000000E+00
           1        1406    0.000000E+00
           1        1407    0.000000E+00
           1        1408    0.000000E+00
           1        1409    0.000000E+00
           1        1410    0.000000E+00
           1        1411    0.000000E+00
           1        1412    0.000000E+00
           1        1413    0.000000E+00
           1        1414    0.000000E+00
           1        1415    0.000000E+00
           1        1416    0.000000E+00
           1        1417    0.000000E+00
           1        1418    0.000000E+00
           1        1419    0.000000E+00
           1        1420    0.000000E+00
           1        1421    0.000000E+00
           1        1422    0.000000E+00
           1        1423    0.000000E+00
           1        1424    0.000000E+00
           1        1425    0.000000E+00
           1        1426    0.000000E+00
           1        1427    0.000000E+00
           1        1428    0.000000E+00
           1        1429    0.000000E+00
           1        1430    0.000000E+00
           1        1431    0.000000E+00
           1        1432    0.000000E+00
           1        1433    0.000000E+00
           1        1434    0.000000E+00
           1        1435    0.000000E+00
           1        1436    0.000000E+00
           1        1437    0.000000E+00
           1        1438    0.000000E+00
           1        1439    0.000000E+00
           1        1440    0.000000E+00
           1        1441    0.000000E+00
           1        1442    0.000000E+00
           1        1443    0.000000E+00
           1        1444    0.000000E+00
           1        1445    0.000000E+00
           1        1446    0.000000E+00
           1        1447    0.000000E+00
           1        1448    0.000000E+00
           1        1449    0.000000E+00
           1        1450    0.000000E+00
           1        1451    0.000000E+00
           1        1452    0.000000E+00
           1        1453    0.000000E+00
           1        1454    0.000000E+00
           1        1455    0.000000E+00
           1        1456    0.000000E+00
           1        1457    0.000000E+00
           1        1458    0.000000E+00
           1        1459    0.000000E+00
           1        1460    0.000000E+00
           1        1461    0.000000E+00
           1        1462    0.000000E+00
           1        1463    0.000000E+00
           1        1464    0.000000E+00
           1        1465    0.000000E+00
           1        1466    0.000000E+00
           1        1467    0.000000E+00
           1        1468    0.000000E+00
           1        1469    0.000000E+00
           1        1470    0.000000E+00
           1        1471    0.000000E+00
           1        1472    0.000000E+00
           1        1473    0.000000E+00
           1        1474    0.000000E+00
           1        1475    0.000000E+00
           1        1476    0.000000E+00
           1        1477    0.000000E+00
           1        1478    0.000000E+00
           1        1479    0.000000E+00
           1        1480    0.000000E+00
           1        1481    0.000000E+00
           1        1482    0.000000E+00
           1        1483    0.000000E+00
           1        1484    0.000000E+00
           1        1485    0.000000E+00
           1        1486    0.000000E+00
           1        1487    0.000000E+00
           1        1488    0.000000E+00
           1        1489    0.000000E+00
           1        1490    0.000000E+00
           1        1491    0.000000E+00
           1        1492    0.000000E+00
           1        1493    0.000000E+00
           1        1494    0.000000E+00
           1        1495    0.000000E+00
           1        1496    0.000000E+00
           1        1497    0.000000E+00
           1        1498    0.000000E+00
           1        1499    0.000000E+00
           1        1500    0.000000E+00
           1        1501    0.000000E+00
           1        1502    0.000000E+00
           1        1503    0.000000E+00
           1        1504    0.000000E+00
           1        1505    0.000000E+00
           1        1506    0.000000E+00
           1        1507    0.000000E+00
           1        1508    0.000000E+00
           1        1509    0.000000E+00
           1        1510    0.000000E+00
           1        1511    0.000000E+00
           1        1512    0.000000E+00
           1        1513    0.000000E+00
           1        1514    0.000000E+00
           1        1515    0.000000E+00
           1        1516    0.000000E+00
           1        1517    0.000000E+00
           1        1518    0.000000E+00
           1        1519    0.000000E+00
           1        1520    0.000000E+00
           1        1521    0.000000E+00
           1        1522    0.000000E+00
           1        1523    0.000000E+00
           1        1524    0.000000E+00
           1        1525    0.000000E+00
           1        1526    0.000000E+00
           1        1527    0.000000E+00
           1        1528    0.000000E+00
           1        1529    0.000000E+00
           1        1530    0.000000E+00
           1        1531    0.000000E+00
           1        1532    0.000000E+00
           1        1533    0.000000E+00
           1        1534    0.000000E+00
           1        1535    0.000000E+00
           1        1536    0.000000E+00
           1        1537    0.000000E+00
           1        1538    0.000000E+00
           1        1539    0.000000E+00
           1        1540    0.000000E+00
           1        1541    0.000000E+00
           1        1542    0.000000E+00
           1        1543    0.000000E+00
           1        1544    0.000000E+00
           1        1545    0.000000E+00
           1        1546    0.000000E+00
           1        1547    0.000000E+00
           1        1548    0.000000E+00
           1        1549    0.000000E+00
           1        1550    0.000000E+00
           1        1551    0.000000E+00
           1        1552    0.000000E+00
           1        1553    0.000000E+00
           1        1554    0.000000E+00
           1        1555    0.000000E+00
           1        1556    0.000000E+00
           1        1557    0.000000E+00
           1        1558    0.000000E+00
           1        1559    0.000000E+00
           1        1560    0.000000E+00
           1        1561    0.000000E+00
           1        1562    0.000000E+00
           1        1563    0.000000E+00
           1        1564    0.000000E+00
           1        1565    0.000000E+00
           1        1566    0.000000E+00
           1        1567    0.000000E+00
           1        1568    0.000000E+00
           1        1569    0.000000E+00
           1        1570    0.000000E+00
           1        1571    0.000000E+00
           1        1572    0.000000E+00
           1        1573    0.000000E+00
           1        1574    0.000000E+00
           1        1575    0.000000E+00
           1        1576    0.000000E+00
           1        1577    0.000000E+00
           1        1578    0.000000E+00
           1        1579    0.000000E+00
           1        1580    0.000000E+00
           1        1581    0.000000E+00
           1        1582    0.000000E+00
           1        1583    0.000000E+00
           1        1584    0.000000E+00
           1        1585    0.000000E+00
           1        1586    0.000000E+00
           1        1587    0.000000E+00
           1        1588    0.000000E+00
           1        1589    0.000000E+00
           1        1590    0.000000E+00
           1        1591    0.000000E+00
           1        1592    0.000000E+00
           1        1593    0.000000E+00
           1        1594    0.000000E+00
           1        1595    0.000000E+00
           1        1596    0.000000E+00
           1        1597    0.000000E+00
           1        1598    0.000000E+00
           1        1599    0.000000E+00
           1        1600    0.000000E+00
           1        1601    0.000000E+00
           1        1602    0.000000E+00
           1        1603    0.000000E+00
           1        1604    0.000000E+00
           1        1605    0.000000E+00
           1        1606    0.000000E+00
           1        1607    0.000000E+00
           1        1608    0.000000E+00
           1        1609    0.000000E+00
           1        1610    0.000000E+00
           1        1611    0.000000E+00
           1        1612    0.000000E+00
           1        1613    0.000000E+00
           1        1614    0.000000E+00
           1        1615    0.000000E+00
           1        1616    0.000000E+00
           1        1617    0.000000E+00
           1        1618    0.000000E+00
           1        1619    0.000000E+00
           1        1620    0.000000E+00
           1        1621    0.000000E+00
           1        1622    0.000000E+00
           1        1623    0.000000E+00
           1        1624    0.000000E+00
           1        1625    0.000000E+00
           1        1626    0.000000E+00
           1        1627    0.000000E+00
           1        1628    0.000000E+00
           1        1629    0.000000E+00
           1        1630    0.000000E+00
           1        1631    0.000000E+00
           1        1632    0.000000E+00
           1        1633    0.000000E+00
           1        1634    0.000000E+00
           1        1635    0.000000E+00
           1        1636    0.000000E+00
           1        1637    0.000000E+00
           1        1638    0.000000E+00
           1        1639    0.000000E+00
           1        1640    0.000000E+00
           1        1641    0.000000E+00
           1        1642    0.000000E+00
           1        1643    0.000000E+00
           1        1644    0.000000E+00
           1        1645    0.000000E+00
           1        1646    0.000000E+00
           1        1647    0.000000E+00
           1        1648    0.000000E+00
           1        1649    0.000000E+00
           1        1650    0.000000E+00
           1        1651    0.000000E+00
           1        1652    0.000000E+00
           1        1653    0.000000E+00
           1        1654    0.000000E+00
           1        1655    0.000000E+00
           1        1656    0.000000E+00
           1        1657    0.000000E+00
           1        1658    0.000000E+00
           1        1659    0.000000E+00
           1        1660    0.000000E+00
           1        1661    0.000000E+00
           1        1662    0.000000E+00
           1        1663    0.000000E+00
           1        1664    0.000000E+00
           1        1665    0.000000E+00
           1        1666    0.000000E+00
           1        1667    0.000000E+00
           1        1668    0.000000E+00
           1        1669    0.000000E+00
           1        1670    0.000000E+00
           1        1671    0.000000E+00
           1        1672    0.000000E+00
           1        1673    0.000000E+00
           1        1674    0.000000E+00
           1        1675    0.000000E+00
           1        1676    0.000000E+00
           1        1677    0.000000E+00
           1        1678    0.000000E+00
           1        1679    0.000000E+00
           1        1680    0.000000E+00
           1        1681    0.000000E+00
           1        1682    0.000000E+00
           1        1683    0.000000E+00
           1        1684    0.000000E+00
           1        1685    0.000000E+00
           1        1686    0.000000E+00
           1        1687    0.000000E+00
           1        1688    0.000000E+00
           1        1689    0.000000E+00
           1        1690    0.000000E+00
           1        1691    0.000000E+00
           1        1692    0.000000E+00
           1        1693    0.000000E+00
           1        1694    0.000000E+00
           1        1695    0.000000E+00
           1        1696    0.000000E+00
           1        1697    0.000000E+00
           1        1698    0.000000E+00
           1        1699    0.000000E+00
           1        1700    0.000000E+00
           1        1701    0.000000E+00
           1        1702    0.000000E+00
           1        1703    0.000000E+00
           1        1704    0.000000E+00
           1        1705    0.000000E+00
           1        1706    0.000000E+00
           1        1707    0.000000E+00
           1        1708    0.000000E+00
           1        1709    0.000000E+00
           1        1710    0.000000E+00
           1        1711    0.000000E+00
           1        1712    0.000000E+00
           1        1713    0.000000E+00
           1        1714    0.000000E+00
           1        1715    0.000000E+00
           1        1716    0.000000E+00
           1        1717    0.000000E+00
           1        1718    0.000000E+00
           1        1719    0.000000E+00
           1        1720    0.000000E+00
           1        1721    0.000000E+00
           1        1722    0.000000E+00
           1        1723    0.000000E+00
           1        1724    0.000000E+00
           1        1725    0.000000E+00
           1        1726    0.000000E+00
           1        1727    0.000000E+00
           1        1728    0.000000E+00
           1        1729    0.000000E+00
           1        1730    0.000000E+00
           1        1731    0.000000E+00
           1        1732    0.000000E+00
           1        1733    0.000000E+00
           1        1734    0.000000E+00
           1        1735    0.000000E+00
           1        1736    0.000000E+00
           1        1737    0.000000E+00
           1        1738    0.000000E+00
           1        1739    0.000000E+00
           1        1740    0.000000E+00
           1        1741    0.000000E+00
           1        1742    0.000000E+00
           1        1743    0.000000E+00
           1        1744    0.000000E+00
           1        1745    0.000000E+00
           1        1746    0.000000E+00
           1        1747    0.000000E+00
           1        1748    0.000000E+00
           1        1749    0.000000E+00
           1        1750    0.000000E+00
           1        1751    0.000000E+00
           1        1752    0.000000E+00
           1        1753    0.000000E+00
           1        1754    0.000000E+00
           1        1755    0.000000E+00
           1        1756    0.000000E+00
           1        1757    0.000000E+00
           1        1758    0.000000E+00
           1        1759    0.000000E+00
           1        1760    0.000000E+00
           1        1761    0.000000E+00
           1        1762    0.000000E+00
           1        1763    0.000000E+00
           1        1764    0.000000E+00
           1        1765    0.000000E+00
           1        1766    0.000000E+00
           1        1767    0.000000E+00
           1        1768    0.000000E+00
           1        1769    0.000000E+00
           1        1770    0.000000E+00
           1        1771    0.000000E+00
           1        1772    0.000000E+00
           1        1773    0.000000E+00
           1        1774    0.000000E+00
           1        1775    0.000000E+00
           1        1776    0.000000E+00
           1        1777    0.000000E+00
           1        1778    0.000000E+00
           1        1779    0.000000E+00
           1        1780    0.000000E+00
           1        1781    0.000000E+00
           1        1782    0.000000E+00
           1        1783    0.000000E+00
           1        1784    0.000000E+00
           1        1785    0.000000E+00
           1        1786    0.000000E+00
           1        1787    0.000000E+00
           1        1788    0.000000E+00
           1        1789    0.000000E+00
           1        1790    0.000000E+00
           1        1791    0.000000E+00
           1        1792    0.000000E+00
           1        1793    0.000000E+00
           1        1794    0.000000E+00
           1        1795    0.000000E+00
           1        1796    0.000000E+00
           1        1797    0.000000E+00
           1        1798    0.000000E+00
           1        1799    0.000000E+00
           1        1800    0.000000E+00
           1        1801    0.000000E+00
           1        1802    0.000000E+00
           1        1803    0.000000E+00
           1        1804    0.000000E+00
           1        1805    0.000000E+00
           1        1806    0.000000E+00
           1        1807    0.000000E+00
           1        1808    0.000000E+00
           1        1809    0.000000E+00
           1        1810    0.000000E+00
           1        1811    0.000000E+00
           1        1812    0.000000E+00
           1        1813    0.000000E+00
           1        1814    0.000000E+00
           1        1815    0.000000E+00
           1        1816    0.000000E+00
           1        1817    0.000000E+00
           1        1818    0.000000E+00
           1        1819    0.000000E+00
           1        1820    0.000000E+00
           1        1821    0.000000E+00
           1        1822    0.000000E+00
           1        1823    0.000000E+00
           1        1824    0.000000E+00
           1        1825    0.000000E+00
           1        1826    0.000000E+00
           1        1827    0.000000E+00
           1        1828    0.000000E+00
           1        1829    0.000000E+00
           1        1830    0.000000E+00
           1        1831    0.000000E+00
           1        1832    0.000000E+00
           1        1833    0.000000E+00
           1        1834    0.000000E+00
           1        1835    0.000000E+00
           1        1836    0.000000E+00
           1        1837    0.000000E+00
           1        1838    0.000000E+00
           1        1839    0.000000E+00
           1        1840    0.000000E+00
           1        1841    0.000000E+00
           1        1842    0.000000E+00
           1        1843    0.000000E+00
           1        1844    0.000000E+00
           1        1845    0.000000E+00
           1        1846    0.000000E+00
           1        1847    0.000000E+00
           1        1848    0.000000E+00
           1        1849    0.000000E+00
           1        1850    0.000000E+00
           1        1851    0.000000E+00
           1        1852    0.000000E+00
           1        1853    0.000000E+00
           1        1854    0.000000E+00
           1        1855    0.000000E+00
           1        1856    0.000000E+00
           1        1857    0.000000E+00
           1        1858    0.000000E+00
           1        1859    0.000000E+00
           1        1860    0.000000E+00
           1        1861    0.000000E+00
           1        1862    0.000000E+00
           1        1863    0.000000E+00
           1        1864    0.000000E+00
           1        1865    0.000000E+00
           1        1866    0.000000E+00
           1        1867    0.000000E+00
           1        1868    0.000000E+00
           1        1869    0.000000E+00
           1        1870    0.000000E+00
           1        1871    0.000000E+00
           1        1872    0.000000E+00
           1        1873    0.000000E+00
           1        1874    0.000000E+00
           1        1875    0.000000E+00
           1        1876    0.000000E+00
           1        1877    0.000000E+00
           1        1878    0.000000E+00
           1        1879    0.000000E+00
           1        1880    0.000000E+00
           1        1881    0.000000E+00
           1        1882    0.000000E+00
           1        1883    0.000000E+00
           1        1884    0.000000E+00
           1        1885    0.000000E+00
           1        1886    0.000000E+00
           1        1887    0.000000E+00
           1        1888    0.000000E+00
           1        1889    0.000000E+00
           1        1890    0.000000E+00
           1        1891    0.000000E+00
           1        1892    0.000000E+00
           1        1893    0.000000E+00
           1        1894    0.000000E+00
           1        1895    0.000000E+00
           1        1896    0.000000E+00
           1        1897    0.000000E+00
           1        1898    0.000000E+00
           1        1899    0.000000E+00
           1        1900    0.000000E+00
           1        1901    0.000000E+00
           1        1902    0.000000E+00
           1        1903    0.000000E+00
           1        1904    0.000000E+00
           1        1905    0.000000E+00
           1        1906    0.000000E+00
           1        1907    0.000000E+00
           1        1908    0.000000E+00
           1        1909    0.000000E+00
           1        1910    0.000000E+00
           1        1911    0.000000E+00
           1        1912    0.000000E+00
           1        1913    0.000000E+00
           1        1914    0.000000E+00
           1        1915    0.000000E+00
           1        1916    0.000000E+00
           1        1917    0.000000E+00
           1        1918    0.000000E+00
           1        1919    0.000000E+00
           1        1920    0.000000E+00
           1        1921    0.000000E+00
           1        1922    0.000000E+00
           1        1923    0.000000E+00
           1        1924    0.000000E+00
           1        1925    0.000000E+00
           1        1926    0.000000E+00
           1        1927    0.000000E+00
           1        1928    0.000000E+00
           1        1929    0.000000E+00
           1        1930    0.000000E+00
           1        1931    0.000000E+00
           1        1932    0.000000E+00
           1        1933    0.000000E+00
           1        1934    0.000000E+00
           1        1935    0.000000E+00
           1        1936    0.000000E+00
           1        1937    0.000000E+00
           1        1938    0.000000E+00
           1        1939    0.000000E+00
           1        1940    0.000000E+00
           1        1941    0.000000E+00
           1        1942    0.000000E+00
           1        1943    0.000000E+00
           1        1944    0.000000E+00
           1        1945    0.000000E+00
           1        1946    0.000000E+00
           1        1947    0.000000E+00
           1        1948    0.000000E+00
           1        1949    0.000000E+00
           1        1950    0.000000E+00
           1        1951    0.000000E+00
           1        1952    0.000000E+00
           1        1953    0.000000E+00
           1        1954    0.000000E+00
           1        1955    0.000000E+00
           1        1956    0.000000E+00
           1        1957    0.000000E+00
           1        1958    0.000000E+00
           1        1959    0.000000E+00
           1        1960    0.000000E+00
           1        1961    0.000000E+00
           1        1962    0.000000E+00
           1        1963    0.000000E+00
           1        1964    0.000000E+00
           1        1965    0.000000E+00
           1        1966    0.000000E+00
           1        1967    0.000000E+00
           1        1968    0.000000E+00
           1        1969    0.000000E+00
           1        1970    0.000000E+00
           1        1971    0.000000E+00
           1        1972    0.000000E+00
           1        1973    0.000000E+00
           1        1974    0.000000E+00
           1        1975    0.000000E+00
           1        1976    0.000000E+00
           1        1977    0.000000E+00
           1        1978    0.000000E+00
           1        1979    0.000000E+00
           1        1980    0.000000E+00
           1        1981    0.000000E+00
           1        1982    0.000000E+00
           1        1983    0.000000E+00
           1        1984    0.000000E+00
           1        1985    0.000000E+00
           1        1986    0.000000E+00
           1        1987    0.000000E+00
           1        1988    0.000000E+00
           1        1989    0.000000E+00
           1        1990    0.000000E+00
           1        1991    0.000000E+00
           1        1992    0.000000E+00
           1        1993    0.000000E+00
           1        1994    0.000000E+00
           1        1995    0.000000E+00
           1        1996    0.000000E+00
           1        1997    0.000000E+00
           1        1998    0.000000E+00
           1        1999    0.000000E+00
           1        2000    0.000000E+00
           1        2001    0.000000E+00
           1        2002    0.000000E+00
           1        2003    0.000000E+00
           1        2004    0.000000E+00
           1        2005    0.000000E+00
           1        2006    0.000000E+00
           1        2007    0.000000E+00
           1        2008    0.000000E+00
           1        2009    0.000000E+00
           1        2010    0.000000E+00
           1        2011    0.000000E+00
           1        2012    0.000000E+00
           1        2013    0.000000E+00
           1        2014    0.000000E+00
           1        2015    0.000000E+00
           1        2016    0.000000E+00
           1        2017    0.000000E+00
           1        2018    0.000000E+00
           1        2019    0.000000E+00
           1        2020    0.000000E+00
           1        2021    0.000000E+00
           1        2022    0.000000E+00
           1        2023    0.000000E+00
           1        2024    0.000000E+00
           1        2025    0.000000E+00
           1        2026    0.000000E+00
           1        2027    0.000000E+00
           1        2028    0.000000E+00
           1        2029    0.000000E+00
           1        2030    0.000000E+00
           1        2031    0.000000E+00
           1        2032    0.000000E+00
           1        2033    0.000000E+00
           1        2034    0.000000E+00
           1        2035    0.000000E+00
           1        2036    0.000000E+00
           1        2037    0.000000E+00
           1        2038    0.000000E+00
           1        2039    0.000000E+00
           1        2040    0.000000E+00
           1        2041    0.000000E+00
           1        2042    0.000000E+00
           1        2043    0.000000E+00
           1        2044    0.000000E+00
           1        2045    0.000000E+00
           1        2046    0.000000E+00
           1        2047    0.000000E+00
           1        2048    0.000000E+00
           1        2049    0.000000E+00
           1        2050    0.000000E+00
           1        2051    0.000000E+00
           1        2052    0.000000E+00
           1        2053    0.000000E+00
           1        2054    0.000000E+00
           1        2055    0.000000E+00
           1        2056    0.000000E+00
           1        2057    0.000000E+00
           1        2058    0.000000E+00
           1        2059    0.000000E+00
           1        2060    0.000000E+00
           1        2061    0.000000E+00
           1        2062    0.000000E+00
           1        2063    0.000000E+00
           1        2064    0.000000E+00
           1        2065    0.000000E+00
           1        2066    0.000000E+00
           1        2067    0.000000E+00
           1        2068    0.000000E+00
           1        2069    0.000000E+00
           1        2070    0.000000E+00
           1        2071    0.000000E+00
           1        2072    0.000000E+00
           1        2073    0.000000E+00
           1        2074    0.000000E+00
           1        2075    0.000000E+00
           1        2076    0.000000E+00
           1        2077    0.000000E+00
           1        2078    0.000000E+00
           1        2079    0.000000E+00
           1        2080    0.000000E+00
           1        2081    0.000000E+00
           1        2082    0.000000E+00
           1        2083    0.000000E+00
           1        2084    0.000000E+00
           1        2085    0.000000E+00
           1        2086    0.000000E+00
           1        2087    0.000000E+00
           1        2088    0.000000E+00
           1        2089    0.000000E+00
           1        2090    0.000000E+00
           1        2091    0.000000E+00
           1        2092    0.000000E+00
           1        2093    0.000000E+00
           1        2094    0.000000E+00
           1        2095    0.000000E+00
           1        2096    0.000000E+00
           1        2097    0.000000E+00
           1        2098    0.000000E+00
           1        2099    0.000000E+00
           1        2100    0.000000E+00
           1        2101    0.000000E+00
           1        2102    0.000000E+00
           1        2103    0.000000E+00
           1        2104    0.000000E+00
           1        2105    0.000000E+00
           1        2106    0.000000E+00
           1        2107    0.000000E+00
           1        2108    0.000000E+00
           1        2109    0.000000E+00
           1        2110    0.000000E+00
           1        2111    0.000000E+00
           1        2112    0.000000E+00
           1        2113    0.000000E+00
           1        2114    0.000000E+00
           1        2115    0.000000E+00
           1        2116    0.000000E+00
           1        2117    0.000000E+00
           1        2118    0.000000E+00
           1        2119    0.000000E+00
           1        2120    0.000000E+00
           1        2121    0.000000E+00
           1        2122    0.000000E+00
           1        2123    0.000000E+00
           1        2124    0.000000E+00
           1        2125    0.000000E+00
           1        2126    0.000000E+00
           1        2127    0.000000E+00
           1        2128    0.000000E+00
           1        2129    0.000000E+00
           1        2130    0.000000E+00
           1        2131    0.000000E+00
           1        2132    0.000000E+00
           1        2133    0.000000E+00
           1        2134    0.000000E+00
           1        2135    0.000000E+00
           1        2136    0.000000E+00
           1        2137    0.000000E+00
           1        2138    0.000000E+00
           1        2139    0.000000E+00
           1        2140    0.000000E+00
           1        2141    0.000000E+00
           1        2142    0.000000E+00
           1        2143    0.000000E+00
           1        2144    0.000000E+00
           1        2145    0.000000E+00
           1        2146    0.000000E+00
           1        2147    0.000000E+00
           1        2148    0.000000E+00
           1        2149    0.000000E+00
           1        2150    0.000000E+00
           1        2151    0.000000E+00
           1        2152    0.000000E+00
           1        2153    0.000000E+00
           1        2154    0.000000E+00
           1        2155    0.000000E+00
           1        2156    0.000000E+00
           1        2157    0.000000E+00
           1        2158    0.000000E+00
           1        2159    0.000000E+00
           1        2160    0.000000E+00
           1        2161    0.000000E+00
           1        2162    0.000000E+00
           1        2163    0.000000E+00
           1        2164    0.000000E+00
           1        2165    0.000000E+00
           1        2166    0.000000E+00
           1        2167    0.000000E+00
           1        2168    0.000000E+00
           1        2169    0.000000E+00
           1        2170    0.000000E+00
           1        2171    0.000000E+00
           1        2172    0.000000E+00
           1        2173    0.000000E+00
           1        2174    0.000000E+00
           1        2175    0.000000E+00
           1        2176    0.000000E+00
           1        2177    0.000000E+00
           1        2178    0.000000E+00
           1        2179    0.000000E+00
           1        2180    0.000000E+00
           1        2181    0.000000E+00
           1        2182    0.000000E+00
           1        2183    0.000000E+00
           1        2184    0.000000E+00
           1        2185    0.000000E+00
           1        2186    0.000000E+00
           1        2187    0.000000E+00
           1        2188    0.000000E+00
           1        2189    0.000000E+00
           1        2190    0.000000E+00
           1        2191    0.000000E+00
           1        2192    0.000000E+00
           1        2193    0.000000E+00
           1        2194    0.000000E+00
           1        2195    0.000000E+00
           1        2196    0.000000E+00
           1        2197    0.000000E+00
           1        2198    0.000000E+00
           1        2199    0.000000E+00
           1        2200    0.000000E+00
           1        2201    0.000000E+00
           1        2202    0.000000E+00
           1        2203    0.000000E+00
           1        2204    0.000000E+00
           1        2205    0.000000E+00
           1        2206    0.000000E+00
           1        2207    0.000000E+00
           1        2208    0.000000E+00
           1        2209    0.000000E+00
           1        2210    0.000000E+00
           1        2211    0.000000E+00
           1        2212    0.000000E+00
           1        2213    0.000000E+00
           1        2214    0.000000E+00
           1        2215    0.000000E+00
           1        2216    0.000000E+00
           1        2217    0.000000E+00
           1        2218    0.000000E+00
           1        2219    0.000000E+00
           1        2220    0.000000E+00
           1        2221    0.000000E+00
           1        2222    0.000000E+00
           1        2223    0.000000E+00
           1        2224    0.000000E+00
           1        2225    0.000000E+00
           1        2226    0.000000E+00
           1        2227    0.000000E+00
           1        2228    0.000000E+00
           1        2229    0.000000E+00
           1        2230    0.000000E+00
           1        2231    0.000000E+00
           1        2232    0.000000E+00
           1        2233    0.000000E+00
           1        2234    0.000000E+00
           1        2235    0.000000E+00
           1        2236    0.000000E+00
           1        2237    0.000000E+00
           1        2238    0.000000E+00
           1        2239    0.000000E+00
           1        2240    0.000000E+00
           1        2241    0.000000E+00
           1        2242    0.000000E+00
           1        2243    0.000000E+00
           1        2244    0.000000E+00
           1        2245    0.000000E+00
           1        2246    0.000000E+00
           1        2247    0.000000E+00
           1        2248    0.000000E+00
           1        2249    0.000000E+00
           1        2250    0.000000E+00
           1        2251    0.000000E+00
           1        2252    0.000000E+00
           1        2253    0.000000E+00
           1        2254    0.000000E+00
           1        2255    0.000000E+00
           1        2256    0.000000E+00
           1        2257    0.000000E+00
           1        2258    0.000000E+00
           1        2259    0.000000E+00
           1        2260    0.000000E+00
           1        2261    0.000000E+00
           1        2262    0.000000E+00
           1        2263    0.000000E+00
           1        2264    0.000000E+00
           1        2265    0.000000E+00
           1        2266    0.000000E+00
           1        2267    0.000000E+00
           1        2268    0.000000E+00
           1        2269    0.000000E+00
           1        2270    0.000000E+00
           1        2271    0.000000E+00
           1        2272    0.000000E+00
           1        2273    0.000000E+00
           1        2274    0.000000E+00
           1        2275    0.000000E+00
           1        2276    0.000000E+00
           1        2277    0.000000E+00
           1        2278    0.000000E+00
           1        2279    0.000000E+00
           1        2280    0.000000E+00
           1        2281    0.000000E+00
           1        2282    0.000000E+00
           1        2283    0.000000E+00
           1        2284    0.000000E+00
           1        2285    0.000000E+00
           1        2286    0.000000E+00
           1        2287    0.000000E+00
           1        2288    0.000000E+00
           1        2289    0.000000E+00
           1        2290    0.000000E+00
           1        2291    0.000000E+00
           1        2292    0.000000E+00
           1        2293    0.000000E+00
           1        2294    0.000000E+00
           1        2295    0.000000E+00
           1        2296    0.000000E+00
           1        2297    0.000000E+00
           1        2298    0.000000E+00
           1        2299    0.000000E+00
           1        2300    0.000000E+00
           1        2301    0.000000E+00
           1        2302    0.000000E+00
           1        2303    0.000000E+00
           1        2304    0.000000E+00
           1        2305    0.000000E+00
           1        2306    0.000000E+00
           1        2307    0.000000E+00
           1        2308    0.000000E+00
           1        2309    0.000000E+00
           1        2310    0.000000E+00
           1        2311    0.000000E+00
           1        2312    0.000000E+00
           1        2313    0.000000E+00
           1        2314    0.000000E+00
           1        2315    0.000000E+00
           1        2316    0.000000E+00
           1        2317    0.000000E+00
           1        2318    0.000000E+00
           1        2319    0.000000E+00
           1        2320    0.000000E+00
           1        2321    0.000000E+00
           1        2322    0.000000E+00
           1        2323    0.000000E+00
           1        2324    0.000000E+00
           1        2325    0.000000E+00
           1        2326    0.000000E+00
           1        2327    0.000000E+00
           1        2328    0.000000E+00
           1        2329    0.000000E+00
           1        2330    0.000000E+00
           1        2331    0.000000E+00
           1        2332    0.000000E+00
           1        2333    0.000000E+00
           1        2334    0.000000E+00
           1        2335    0.000000E+00
           1        2336    0.000000E+00
           1        2337    0.000000E+00
           1        2338    0.000000E+00
           1        2339    0.000000E+00
           1        2340    0.000000E+00
           1        2341    0.000000E+00
           1        2342    0.000000E+00
           1        2343    0.000000E+00
           1        2344    0.000000E+00
           1        2345    0.000000E+00
           1        2346    0.000000E+00
           1        2347    0.000000E+00
           1        2348    0.000000E+00
           1        2349    0.000000E+00
           1        2350    0.000000E+00
           1        2351    0.000000E+00
           1        2352    0.000000E+00
           1        2353    0.000000E+00
           1        2354    0.000000E+00
           1        2355    0.000000E+00
           1        2356    0.000000E+00
           1        2357    0.000000E+00
           1        2358    0.000000E+00
           1        2359    0.000000E+00
           1        2360    0.000000E+00
           1        2361    0.000000E+00
           1        2362    0.000000E+00
           1        2363    0.000000E+00
           1        2364    0.000000E+00
           1        2365    0.000000E+00
           1        2366    0.000000E+00
           1        2367    0.000000E+00
           1        2368    0.000000E+00
           1        2369    0.000000E+00
           1        2370    0.000000E+00
           1        2371    0.000000E+00
           1        2372    0.000000E+00
           1        2373    0.000000E+00
           1        2374    0.000000E+00
           1        2375    0.000000E+00
           1        2376    0.000000E+00
           1        2377    0.000000E+00
           1        2378    0.000000E+00
           1        2379    0.000000E+00
           1        2380    0.000000E+00
           1        2381    0.000000E+00
           1        2382    0.000000E+00
           1        2383    0.000000E+00
           1        2384    0.000000E+00
           1        2385    0.000000E+00
           1        2386    0.000000E+00
           1        2387    0.000000E+00
           1        2388    0.000000E+00
           1        2389    0.000000E+00
           1        2390    0.000000E+00
           1        2391    0.000000E+00
           1        2392    0.000000E+00
           1        2393    0.000000E+00
           1        2394    0.000000E+00
           1        2395    0.000000E+00
           1        2396    0.000000E+00
           1        2397    0.000000E+00
           1        2398    0.000000E+00
           1        2399    0.000000E+00
           1        2400    0.000000E+00
           1        2401    0.000000E+00
           1        2402    0.000000E+00
           1        2403    0.000000E+00
           1        2404    0.000000E+00
           1        2405    0.000000E+00
           1        2406    0.000000E+00
           1        2407    0.000000E+00
           1        2408    0.000000E+00
           1        2409    0.000000E+00
           1        2410    0.000000E+00
           1        2411    0.000000E+00
           1        2412    0.000000E+00
           1        2413    0.000000E+00
           1        2414    0.000000E+00
           1        2415    0.000000E+00
           1        2416    0.000000E+00
           1        2417    0.000000E+00
           1        2418    0.000000E+00
           1        2419    0.000000E+00
           1        2420    0.000000E+00
           1        2421    0.000000E+00
           1        2422    0.000000E+00
           1        2423    0.000000E+00
           1        2424    0.000000E+00
           1        2425    0.000000E+00
           1        2426    0.000000E+00
           1        2427    0.000000E+00
           1        2428    0.000000E+00
           1        2429    0.000000E+00
           1        2430    0.000000E+00
           1        2431    0.000000E+00
           1        2432    0.000000E+00
           1        2433    0.000000E+00
           1        2434    0.000000E+00
           1        2435    0.000000E+00
           1        2436    0.000000E+00
           1        2437    0.000000E+00
           1        2438    0.000000E+00
           1        2439    0.000000E+00
           1        2440    0.000000E+00
           1        2441    0.000000E+00
           1        2442    0.000000E+00
           1        2443    0.000000E+00
           1        2444    0.000000E+00
           1        2445    0.000000E+00
           1        2446    0.000000E+00
           1        2447    0.000000E+00
           1        2448    0.000000E+00
           1        2449    0.000000E+00
           1        2450    0.000000E+00
           1        2451    0.000000E+00
           1        2452    0.000000E+00
           1        2453    0.000000E+00
           1        2454    0.000000E+00
           1        2455    0.000000E+00
           1        2456    0.000000E+00
           1        2457    0.000000E+00
           1        2458    0.000000E+00
           1        2459    0.000000E+00
           1        2460    0.000000E+00
           1        2461    0.000000E+00
           1        2462    0.000000E+00
           1        2463    0.000000E+00
           1        2464    0.000000E+00
           1        2465    0.000000E+00
           1        2466    0.000000E+00
           1        2467    0.000000E+00
           1        2468    0.000000E+00
           1        2469    0.000000E+00
           1        2470    0.000000E+00
           1        2471    0.000000E+00
           1        2472    0.000000E+00
           1        2473    0.000000E+00
           1        2474    0.000000E+00
           1        2475    0.000000E+00
           1        2476        1.000000
           1        2477        1.000000
           1        2478        1.000000
           1        2479        1.000000
           1        2480        1.000000
           1        2481        1.000000
           1        2482        1.000000
           1        2483        1.000000
           1        2484        1.000000
           1        2485        1.000000
           1        2486        1.000000
           1        2487        1.000000
           1        2488        1.000000
           1        2489        1.000000
           1        2490        1.000000
           1        2491        1.000000
           1        2492        1.000000
           1        2493        1.000000
           1        2494    0.000000E+00
           1        2495        1.000000
           1        2496        1.000000
           1        2497        1.000000
           1        2498        1.000000
           1        2499    0.000000E+00
           1        2500    0.000000E+00
           1        2501    0.000000E+00
           1        2502    0.000000E+00
           1        2503    0.000000E+00
           1        2504    0.000000E+00
           1        2505    0.000000E+00
           1        2506    0.000000E+00
           1        2507    0.000000E+00
           1        2508    0.000000E+00
           1        2509    0.000000E+00
           1        2510    0.000000E+00
           1        2511    0.000000E+00
           1        2512    0.000000E+00
           1        2513    0.000000E+00
           1        2514    0.000000E+00
           1        2515    0.000000E+00
           1        2516    0.000000E+00
           1        2517    0.000000E+00
           1        2518    0.000000E+00
           1        2519    0.000000E+00
           1        2520    0.000000E+00
           1        2521    0.000000E+00
           1        2522    0.000000E+00
           1        2523    0.000000E+00
           1        2524    0.000000E+00
           1        2525    0.000000E+00
           1        2526    0.000000E+00
           1        2527    0.000000E+00
           1        2528    0.000000E+00
           1        2529    0.000000E+00
           1        2530    0.000000E+00
           1        2531    0.000000E+00
           1        2532    0.000000E+00
           1        2533    0.000000E+00
           1        2534    0.000000E+00
           1        2535    0.000000E+00
           1        2536    0.000000E+00
           1        2537    0.000000E+00
           1        2538    0.000000E+00
           1        2539    0.000000E+00
           1        2540    0.000000E+00
           1        2541    0.000000E+00
           1        2542    0.000000E+00
           1        2543    0.000000E+00
           1        2544    0.000000E+00
           1        2545    0.000000E+00
           1        2546    0.000000E+00
           1        2547    0.000000E+00
           1        2548    0.000000E+00
           1        2549    0.000000E+00
           1        2550    0.000000E+00
           1        2551    0.000000E+00
           1        2552    0.000000E+00
           1        2553    0.000000E+00
           1        2554    0.000000E+00
           1        2555    0.000000E+00
           1        2556    0.000000E+00
           1        2557    0.000000E+00
           1        2558    0.000000E+00
           1        2559    0.000000E+00
           1        2560    0.000000E+00
           1        2561    0.000000E+00
           1        2562    0.000000E+00
           1        2563    0.000000E+00
           1        2564    0.000000E+00
           1        2565    0.000000E+00
           1        2566    0.000000E+00
           1        2567    0.000000E+00
           1        2568    0.000000E+00
           1        2569    0.000000E+00
           1        2570    0.000000E+00
           1        2571    0.000000E+00
           1        2572    0.000000E+00
           1        2573    0.000000E+00
           1        2574    0.000000E+00
           1        2575    0.000000E+00
           1        2576    0.000000E+00
           1        2577    0.000000E+00
           1        2578    0.000000E+00
           1        2579    0.000000E+00
           1        2580    0.000000E+00
           1        2581    0.000000E+00
           1        2582    0.000000E+00
           1        2583    0.000000E+00
           1        2584    0.000000E+00
           1        2585    0.000000E+00
           1        2586    0.000000E+00
           1        2587    0.000000E+00
           1        2588    0.000000E+00
           1        2589    0.000000E+00
           1        2590    0.000000E+00
           1        2591    0.000000E+00
           1        2592    0.000000E+00
           1        2593    0.000000E+00
           1        2594    0.000000E+00
           1        2595    0.000000E+00
           1        2596    0.000000E+00
           1        2597    0.000000E+00
           1        2598    0.000000E+00
           1        2599    0.000000E+00
           1        2600    0.000000E+00
           1        2601    0.000000E+00
           1        2602    0.000000E+00
           1        2603    0.000000E+00
           1        2604    0.000000E+00
           1        2605    0.000000E+00
           1        2606    0.000000E+00
           1        2607    0.000000E+00
           1        2608    0.000000E+00
           1        2609    0.000000E+00
           1        2610    0.000000E+00
           1        2611    0.000000E+00
           1        2612    0.000000E+00
           1        2613    0.000000E+00
           1        2614    0.000000E+00
           1        2615    0.000000E+00
           1        2616    0.000000E+00
           1        2617    0.000000E+00
           1        2618    0.000000E+00
           1        2619    0.000000E+00
           1        2620    0.000000E+00
           1        2621    0.000000E+00
           1        2622    0.000000E+00
           1        2623    0.000000E+00
           1        2624    0.000000E+00
           1        2625    0.000000E+00
           1        2626    0.000000E+00
           1        2627    0.000000E+00
           1        2628    0.000000E+00
           1        2629    0.000000E+00
           1        2630    0.000000E+00
           1        2631    0.000000E+00
           1        2632    0.000000E+00
           1        2633    0.000000E+00
           1        2634    0.000000E+00
           1        2635    0.000000E+00
           1        2636    0.000000E+00
           1        2637    0.000000E+00
           1        2638    0.000000E+00
           1        2639    0.000000E+00
           1        2640    0.000000E+00
           1        2641    0.000000E+00
           1        2642    0.000000E+00
           1        2643    0.000000E+00
           1        2644    0.000000E+00
           1        2645    0.000000E+00
           1        2646    0.000000E+00
           1        2647    0.000000E+00
           1        2648    0.000000E+00
           1        2649    0.000000E+00
           1        2650    0.000000E+00
           1        2651    0.000000E+00
           1        2652    0.000000E+00
           1        2653    0.000000E+00
           1        2654    0.000000E+00
           1        2655    0.000000E+00
           1        2656    0.000000E+00
           1        2657    0.000000E+00
           1        2658    0.000000E+00
           1        2659        1.000000
           1        2660        1.000000
           1        2661        1.000000
           1        2662        1.000000
           1        2663        1.000000
           1        2664        1.000000
           1        2665        1.000000
           1        2666        1.000000
           1        2667        1.000000
           1        2668        1.000000
           1        2669        1.000000
           1        2670        1.000000
           1        2671    0.000000E+00
           1        2672    0.000000E+00
           1        2673    0.000000E+00
           1        2674    0.000000E+00
           1        2675    0.000000E+00
           1        2676    0.000000E+00
           1        2677    0.000000E+00
           1        2678    0.000000E+00
           1        2679    0.000000E+00
           1        2680    0.000000E+00
           1        2681    0.000000E+00
           1        2682    0.000000E+00
           1        2683    0.000000E+00
           1        2684    0.000000E+00
           1        2685    0.000000E+00
           1        2686    0.000000E+00
           1        2687    0.000000E+00
           1        2688    0.000000E+00
           1        2689    0.000000E+00
           1        2690    0.000000E+00
           1        2691    0.000000E+00
           1        2692    0.000000E+00
           1        2693    0.000000E+00
           1        2694    0.000000E+00
           1        2695    0.000000E+00
           1        2696    0.000000E+00
           1        2697    0.000000E+00
           1        2698    0.000000E+00
           1        2699    0.000000E+00
           1        2700    0.000000E+00
           1        2701    0.000000E+00
           1        2702    0.000000E+00
           1        2703    0.000000E+00
           1        2704    0.000000E+00
           1        2705    0.000000E+00
           1        2706    0.000000E+00
           1        2707    0.000000E+00
           1        2708    0.000000E+00
           1        2709    0.000000E+00
           1        2710    0.000000E+00
           1        2711    0.000000E+00
           1        2712    0.000000E+00
           1        2713    0.000000E+00
           1        2714    0.000000E+00
           1        2715    0.000000E+00
           1        2716    0.000000E+00
           1        2717    0.000000E+00
           1        2718    0.000000E+00
           1        2719    0.000000E+00
           1        2720    0.000000E+00
           1        2721    0.000000E+00
           1        2722    0.000000E+00
           1        2723    0.000000E+00
           1        2724    0.000000E+00
           1        2725    0.000000E+00
           1        2726    0.000000E+00
           1        2727    0.000000E+00
           1        2728    0.000000E+00
           1        2729    0.000000E+00
           1        2730    0.000000E+00
           1        2731    0.000000E+00
           1        2732    0.000000E+00
           1        2733    0.000000E+00
           1        2734    0.000000E+00
           1        2735    0.000000E+00
           1        2736    0.000000E+00
           1        2737    0.000000E+00
           1        2738    0.000000E+00
           1        2739    0.000000E+00
           1        2740    0.000000E+00
           1        2741    0.000000E+00
           1        2742    0.000000E+00
           1        2743    0.000000E+00
           1        2744    0.000000E+00
           1        2745    0.000000E+00
           1        2746    0.000000E+00
           1        2747    0.000000E+00
           1        2748    0.000000E+00
           1        2749    0.000000E+00
           1        2750    0.000000E+00
           1        2751    0.000000E+00
           1        2752    0.000000E+00
           1        2753    0.000000E+00
           1        2754    0.000000E+00
           1        2755    0.000000E+00
           1        2756    0.000000E+00
           1        2757    0.000000E+00
           1        2758    0.000000E+00
           1        2759    0.000000E+00
           1        2760    0.000000E+00
           1        2761    0.000000E+00
           1        2762    0.000000E+00
           1        2763    0.000000E+00
           1        2764    0.000000E+00
           1        2765    0.000000E+00
           1        2766    0.000000E+00
           1        2767    0.000000E+00
           1        2768    0.000000E+00
           1        2769    0.000000E+00
           1        2770    0.000000E+00
           1        2771        1.000000
           1        2772        1.000000
           1        2773        1.000000
           1        2774        1.000000
           1        2775        1.000000
           1        2776        1.000000
           1        2777        1.000000
           1        2778        1.000000
           1        2779        1.000000
           1        2780        1.000000
           1        2781        1.000000
           1        2782        1.000000
           1        2783        1.000000
           1        2784        1.000000
           1        2785        1.000000
           1        2786        1.000000
           1        2787        1.000000
           1        2788        1.000000
           1        2789        1.000000
           1        2790        1.000000
           1        2791        1.000000
           1        2792        1.000000
           1        2793        1.000000
           1        2794        1.000000
           1        2795        1.000000
           1        2796        1.000000
           1        2797        1.000000
           1        2798        1.000000
           1        2799        1.000000
           1        2800        1.000000
           1        2801        1.000000
           1        2802    0.000000E+00
           1        2803    0.000000E+00
           1        2804    0.000000E+00
           1        2805    0.000000E+00
           1        2806    0.000000E+00
           1        2807    0.000000E+00
           1        2808    0.000000E+00
           1        2809    0.000000E+00
           1        2810    0.000000E+00
           1        2811    0.000000E+00
           1        2812    0.000000E+00
           1        2813    0.000000E+00
           1        2814    0.000000E+00
           1        2815    0.000000E+00
           1        2816    0.000000E+00
           1        2817    0.000000E+00
           1        2818    0.000000E+00
           1        2819    0.000000E+00
           1        2820    0.000000E+00
           1        2821    0.000000E+00
           1        2822    0.000000E+00
           1        2823    0.000000E+00
           1        2824    0.000000E+00
           1        2825    0.000000E+00
           1        2826    0.000000E+00
           1        2827    0.000000E+00
           1        2828    0.000000E+00
           1        2829    0.000000E+00
           1        2830    0.000000E+00
           1        2831    0.000000E+00
           1        2832    0.000000E+00
           1        2833    0.000000E+00
           1        2834    0.000000E+00
           1        2835    0.000000E+00
           1        2836    0.000000E+00
           1        2837    0.000000E+00
           1        2838    0.000000E+00
           1        2839    0.000000E+00
           1        2840    0.000000E+00
           1        2841    0.000000E+00
           1        2842    0.000000E+00
           1        2843    0.000000E+00
           1        2844    0.000000E+00
           1        2845    0.000000E+00
           1        2846    0.000000E+00
           1        2847    0.000000E+00
           1        2848    0.000000E+00
           1        2849    0.000000E+00
           1        2850    0.000000E+00
           1        2851    0.000000E+00
           1        2852    0.000000E+00
           1        2853    0.000000E+00
           1        2854    0.000000E+00
           1        2855    0.000000E+00
           1        2856    0.000000E+00
           1        2857    0.000000E+00
           1        2858    0.000000E+00
           1        2859    0.000000E+00
           1        2860    0.000000E+00
           1        2861    0.000000E+00
           1        2862    0.000000E+00
           1        2863    0.000000E+00
           1        2864    0.000000E+00
           1        2865    0.000000E+00
           1        2866    0.000000E+00
           1        2867    0.000000E+00
           1        2868    0.000000E+00
           1        2869    0.000000E+00
           1        2870    0.000000E+00
           1        2871    0.000000E+00
           1        2872    0.000000E+00
           1        2873    0.000000E+00
           1        2874    0.000000E+00
           1        2875    0.000000E+00
           1        2876    0.000000E+00
           1        2877    0.000000E+00
           1        2878    0.000000E+00
           1        2879    0.000000E+00
           1        2880    0.000000E+00
           1        2881    0.000000E+00
           1        2882    0.000000E+00
           1        2883    0.000000E+00
           1        2884    0.000000E+00
           1        2885    0.000000E+00
           1        2886    0.000000E+00
           1        2887    0.000000E+00
           1        2888    0.000000E+00
           1        2889    0.000000E+00
           1        2890    0.000000E+00
           1        2891    0.000000E+00
           1        2892    0.000000E+00
           1        2893    0.000000E+00
           1        2894    0.000000E+00
           1        2895    0.000000E+00
           1        2896    0.000000E+00
           1        2897    0.000000E+00
           1        2898    0.000000E+00
           1        2899    0.000000E+00
           1        2900    0.000000E+00
           1        2901    0.000000E+00
           1        2902    0.000000E+00
           1        2903    0.000000E+00
           1        2904    0.000000E+00
           1        2905    0.000000E+00
           1        2906    0.000000E+00
           1        2907    0.000000E+00
           1        2908    0.000000E+00
           1        2909    0.000000E+00
           1        2910    0.000000E+00
           1        2911    0.000000E+00
           1        2912    0.000000E+00
           1        2913    0.000000E+00
           1        2914    0.000000E+00
           1        2915    0.000000E+00
           1        2916    0.000000E+00
           1        2917    0.000000E+00
           1        2918    0.000000E+00
           1        2919    0.000000E+00
           1        2920    0.000000E+00
           1        2921    0.000000E+00
           1        2922    0.000000E+00
           1        2923    0.000000E+00
           1        2924    0.000000E+00
           1        2925    0.000000E+00
           1        2926    0.000000E+00
           1        2927    0.000000E+00
           1        2928    0.000000E+00
           1        2929    0.000000E+00
           1        2930    0.000000E+00
           1        2931    0.000000E+00
           1        2932    0.000000E+00
           1        2933    0.000000E+00
           1        2934    0.000000E+00
           1        2935    0.000000E+00
           1        2936    0.000000E+00
           1        2937    0.000000E+00
           1        2938    0.000000E+00
           1        2939    0.000000E+00
           1        2940    0.000000E+00
           1        2941    0.000000E+00
           1        2942    0.000000E+00
           1        2943    0.000000E+00
           1        2944    0.000000E+00
           1        2945    0.000000E+00
           1        2946    0.000000E+00
           1        2947    0.000000E+00
           1        2948    0.000000E+00
           1        2949    0.000000E+00
           1        2950    0.000000E+00
           1        2951    0.000000E+00
           1        2952    0.000000E+00
           1        2953    0.000000E+00
           1        2954    0.000000E+00
           1        2955    0.000000E+00
           1        2956    0.000000E+00
           1        2957    0.000000E+00
           1        2958    0.000000E+00
           1        2959    0.000000E+00
           1        2960    0.000000E+00
           1        2961    0.000000E+00
           1        2962    0.000000E+00
           1        2963    0.000000E+00
           1        2964    0.000000E+00
           1        2965    0.000000E+00
           1        2966    0.000000E+00
           1        2967    0.000000E+00
           1        2968    0.000000E+00
           1        2969    0.000000E+00
           1        2970    0.000000E+00
           1        2971    0.000000E+00
           1        2972    0.000000E+00
           1        2973    0.000000E+00
           1        2974    0.000000E+00
           1        2975    0.000000E+00
           1        2976    0.000000E+00
           1        2977    0.000000E+00
           1        2978    0.000000E+00
           1        2979    0.000000E+00
           1        2980    0.000000E+00
           1        2981    0.000000E+00
           1        2982    0.000000E+00
           1        2983    0.000000E+00
           1        2984    0.000000E+00
           1        2985    0.000000E+00
           1        2986    0.000000E+00
           1        2987    0.000000E+00
           1        2988    0.000000E+00
           1        2989    0.000000E+00
           1        2990    0.000000E+00
           1        2991    0.000000E+00
           1        2992    0.000000E+00
           1        2993    0.000000E+00
           1        2994    0.000000E+00
           1        2995    0.000000E+00
           1        2996    0.000000E+00
           1        2997    0.000000E+00
           1        2998    0.000000E+00
           1        2999    0.000000E+00
           1        3000    0.000000E+00
           1        3001    0.000000E+00
           1        3002    0.000000E+00
           1        3003    0.000000E+00
           1        3004    0.000000E+00
           1        3005    0.000000E+00
           1        3006    0.000000E+00
           1        3007    0.000000E+00
           1        3008    0.000000E+00
           1        3009    0.000000E+00
           1        3010    0.000000E+00
           1        3011    0.000000E+00
           1        3012    0.000000E+00
           1        3013    0.000000E+00
           1        3014    0.000000E+00
           1        3015    0.000000E+00
           1        3016    0.000000E+00
           1        3017    0.000000E+00
           1        3018    0.000000E+00
           1        3019    0.000000E+00
           1        3020    0.000000E+00
           1        3021    0.000000E+00
           1        3022    0.000000E+00
           1        3023    0.000000E+00
           1        3024    0.000000E+00
           1        3025    0.000000E+00
           1        3026    0.000000E+00
           1        3027    0.000000E+00
           1        3028    0.000000E+00
           1        3029    0.000000E+00
           1        3030    0.000000E+00
           1        3031    0.000000E+00
           1        3032    0.000000E+00
           1        3033    0.000000E+00
           1        3034    0.000000E+00
           1        3035    0.000000E+00
           1        3036    0.000000E+00
           1        3037    0.000000E+00
           1        3038    0.000000E+00
           1        3039    0.000000E+00
           1        3040    0.000000E+00
           1        3041    0.000000E+00
           1        3042    0.000000E+00
           1        3043    0.000000E+00
           1        3044    0.000000E+00
           1        3045    0.000000E+00
           1        3046    0.000000E+00
           1        3047    0.000000E+00
           1        3048    0.000000E+00
           1        3049    0.000000E+00
           1        3050    0.000000E+00
           1        3051    0.000000E+00
           1        3052    0.000000E+00
           1        3053    0.000000E+00
           1        3054    0.000000E+00
           1        3055    0.000000E+00
           1        3056    0.000000E+00
           1        3057    0.000000E+00
           1        3058    0.000000E+00
           1        3059    0.000000E+00
           1        3060    0.000000E+00
           1        3061    0.000000E+00
           1        3062    0.000000E+00
           1        3063    0.000000E+00
           1        3064    0.000000E+00
           1        3065    0.000000E+00
           1        3066    0.000000E+00
           1        3067    0.000000E+00
           1        3068    0.000000E+00
           1        3069    0.000000E+00
           1        3070    0.000000E+00
           1        3071    0.000000E+00
           1        3072    0.000000E+00
           1        3073    0.000000E+00
           1        3074    0.000000E+00
           1        3075    0.000000E+00
           1        3076    0.000000E+00
           1        3077    0.000000E+00
           1        3078    0.000000E+00
           1        3079    0.000000E+00
           1        3080    0.000000E+00
           1        3081    0.000000E+00
           1        3082    0.000000E+00
           1        3083    0.000000E+00
           1        3084    0.000000E+00
           1        3085    0.000000E+00
           1        3086    0.000000E+00
           1        3087    0.000000E+00
           1        3088    0.000000E+00
           1        3089    0.000000E+00
           1        3090    0.000000E+00
           1        3091    0.000000E+00
           1        3092    0.000000E+00
           1        3093    0.000000E+00
           1        3094    0.000000E+00
           1        3095    0.000000E+00
           1        3096    0.000000E+00
           1        3097    0.000000E+00
           1        3098    0.000000E+00
           1        3099    0.000000E+00
           1        3100    0.000000E+00
           1        3101    0.000000E+00
           1        3102    0.000000E+00
           1        3103    0.000000E+00
           1        3104    0.000000E+00
           1        3105    0.000000E+00
           1        3106    0.000000E+00
           1        3107    0.000000E+00
           1        3108    0.000000E+00
           1        3109    0.000000E+00
           1        3110    0.000000E+00
           1        3111    0.000000E+00
           1        3112    0.000000E+00
           1        3113    0.000000E+00
           1        3114    0.000000E+00
           1        3115    0.000000E+00
           1        3116    0.000000E+00
           1        3117    0.000000E+00
           1        3118    0.000000E+00
           1        3119    0.000000E+00
           1        3120    0.000000E+00
           1        3121    0.000000E+00
           1        3122    0.000000E+00
           1        3123    0.000000E+00
           1        3124    0.000000E+00
           1        3125    0.000000E+00
           1        3126    0.000000E+00
           1        3127    0.000000E+00
           1        3128    0.000000E+00
           1        3129    0.000000E+00
           1        3130    0.000000E+00
           1        3131    0.000000E+00
           1        3132    0.000000E+00
           1        3133    0.000000E+00
           1        3134    0.000000E+00
           1        3135    0.000000E+00
           1        3136    0.000000E+00
           1        3137    0.000000E+00
           1        3138    0.000000E+00
           1        3139    0.000000E+00
           1        3140    0.000000E+00
           1        3141    0.000000E+00
           1        3142    0.000000E+00
           1        3143    0.000000E+00
           1        3144    0.000000E+00
           1        3145    0.000000E+00
           1        3146    0.000000E+00
           1        3147    0.000000E+00
           1        3148    0.000000E+00
           1        3149    0.000000E+00
           1        3150    0.000000E+00
           1        3151    0.000000E+00
           1        3152    0.000000E+00
           1        3153    0.000000E+00
           1        3154    0.000000E+00
           1        3155    0.000000E+00
           1        3156    0.000000E+00
           1        3157    0.000000E+00
           1        3158    0.000000E+00
           1        3159    0.000000E+00
           1        3160    0.000000E+00
           1        3161    0.000000E+00
           1        3162    0.000000E+00
           1        3163    0.000000E+00
           1        3164    0.000000E+00
           1        3165    0.000000E+00
           1        3166    0.000000E+00
           1        3167    0.000000E+00
           1        3168    0.000000E+00
           1        3169    0.000000E+00
           1        3170    0.000000E+00
           1        3171    0.000000E+00
           1        3172    0.000000E+00
           1        3173    0.000000E+00
           1        3174    0.000000E+00
           1        3175    0.000000E+00
           1        3176    0.000000E+00
           1        3177    0.000000E+00
           1        3178    0.000000E+00
           1        3179    0.000000E+00
           1        3180    0.000000E+00
           1        3181    0.000000E+00
           1        3182    0.000000E+00
           1        3183    0.000000E+00
           1        3184    0.000000E+00
           1        3185    0.000000E+00
           1        3186    0.000000E+00
           1        3187    0.000000E+00
           1        3188    0.000000E+00
           1        3189    0.000000E+00
           1        3190    0.000000E+00
           1        3191    0.000000E+00
           1        3192    0.000000E+00
           1        3193    0.000000E+00
           1        3194    0.000000E+00
           1        3195    0.000000E+00
           1        3196    0.000000E+00
           1        3197    0.000000E+00
           1        3198    0.000000E+00
           1        3199    0.000000E+00
           1        3200    0.000000E+00
           1        3201    0.000000E+00
           1        3202    0.000000E+00
           1        3203    0.000000E+00
           1        3204    0.000000E+00
           1        3205    0.000000E+00
           1        3206    0.000000E+00
           1        3207    0.000000E+00
           1        3208    0.000000E+00
           1        3209    0.000000E+00
           1        3210    0.000000E+00
           1        3211    0.000000E+00
           1        3212    0.000000E+00
           1        3213    0.000000E+00
           1        3214    0.000000E+00
           1        3215    0.000000E+00
           1        3216    0.000000E+00
           1        3217    0.000000E+00
           1        3218    0.000000E+00
           1        3219    0.000000E+00
           1        3220    0.000000E+00
           1        3221    0.000000E+00
           1        3222    0.000000E+00
           1        3223    0.000000E+00
           1        3224    0.000000E+00
           1        3225    0.000000E+00
           1        3226    0.000000E+00
           1        3227    0.000000E+00
           1        3228    0.000000E+00
           1        3229    0.000000E+00
           1        3230    0.000000E+00
           1        3231    0.000000E+00
           1        3232    0.000000E+00
           1        3233    0.000000E+00
           1        3234    0.000000E+00
           1        3235    0.000000E+00
           1        3236    0.000000E+00
           1        3237    0.000000E+00
           1        3238    0.000000E+00
           1        3239    0.000000E+00
           1        3240    0.000000E+00
           1        3241    0.000000E+00
           1        3242    0.000000E+00
           1        3243    0.000000E+00
           1        3244    0.000000E+00
           1        3245    0.000000E+00
           1        3246    0.000000E+00
           1        3247    0.000000E+00
           1        3248    0.000000E+00
           1        3249    0.000000E+00
           1        3250    0.000000E+00
           1        3251    0.000000E+00
           1        3252    0.000000E+00
           1        3253    0.000000E+00
           1        3254    0.000000E+00
           1        3255    0.000000E+00
           1        3256    0.000000E+00
           1        3257    0.000000E+00
           1        3258    0.000000E+00
           1        3259    0.000000E+00
           1        3260    0.000000E+00
           1        3261    0.000000E+00
           1        3262    0.000000E+00
           1        3263    0.000000E+00
           1        3264    0.000000E+00
           1        3265    0.000000E+00
           1        3266    0.000000E+00
           1        3267    0.000000E+00
           1        3268    0.000000E+00
           1        3269    0.000000E+00
           1        3270    0.000000E+00
           1        3271    0.000000E+00
           1        3272    0.000000E+00
           1        3273    0.000000E+00
           1        3274    0.000000E+00
           1        3275    0.000000E+00
           1        3276    0.000000E+00
           1        3277    0.000000E+00
           1        3278    0.000000E+00
           1        3279    0.000000E+00
           1        3280    0.000000E+00
           1        3281    0.000000E+00
           1        3282    0.000000E+00
           1        3283    0.000000E+00
           1        3284    0.000000E+00
           1        3285    0.000000E+00
           1        3286    0.000000E+00
           1        3287    0.000000E+00
           1        3288    0.000000E+00
           1        3289    0.000000E+00
           1        3290    0.000000E+00
           1        3291    0.000000E+00
           1        3292    0.000000E+00
           1        3293    0.000000E+00
           1        3294    0.000000E+00
           1        3295    0.000000E+00
           1        3296    0.000000E+00
           1        3297    0.000000E+00
           1        3298    0.000000E+00
           1        3299    0.000000E+00
           1        3300    0.000000E+00
           1        3301    0.000000E+00
           1        3302    0.000000E+00
           1        3303    0.000000E+00
           1        3304    0.000000E+00
           1        3305    0.000000E+00
           1        3306    0.000000E+00
           1        3307    0.000000E+00
           1        3308    0.000000E+00
           1        3309    0.000000E+00
           1        3310    0.000000E+00
           1        3311    0.000000E+00
           1        3312    0.000000E+00
           1        3313    0.000000E+00
           1        3314    0.000000E+00
           1        3315    0.000000E+00
           1        3316    0.000000E+00
           1        3317    0.000000E+00
           1        3318    0.000000E+00
           1        3319    0.000000E+00
           1        3320    0.000000E+00
           1        3321    0.000000E+00
           1        3322    0.000000E+00
           1        3323    0.000000E+00
           1        3324    0.000000E+00
           1        3325    0.000000E+00
           1        3326    0.000000E+00
           1        3327    0.000000E+00
           1        3328    0.000000E+00
           1        3329    0.000000E+00
           1        3330    0.000000E+00
           1        3331    0.000000E+00
           1        3332    0.000000E+00
           1        3333    0.000000E+00
           1        3334    0.000000E+00
           1        3335    0.000000E+00
           1        3336    0.000000E+00
           1        3337    0.000000E+00
           1        3338    0.000000E+00
           1        3339    0.000000E+00
           1        3340    0.000000E+00
           1        3341    0.000000E+00
           1        3342    0.000000E+00
           1        3343    0.000000E+00
           1        3344    0.000000E+00
           1        3345    0.000000E+00
           1        3346    0.000000E+00
           1        3347    0.000000E+00
           1        3348    0.000000E+00
           1        3349    0.000000E+00
           1        3350    0.000000E+00
           1        3351    0.000000E+00
           1        3352    0.000000E+00
           1        3353    0.000000E+00
           1        3354    0.000000E+00
           1        3355    0.000000E+00
           1        3356    0.000000E+00
           1        3357    0.000000E+00
           1        3358    0.000000E+00
           1        3359    0.000000E+00
           1        3360    0.000000E+00
           1        3361    0.000000E+00
           1        3362    0.000000E+00
           1        3363    0.000000E+00
           1        3364    0.000000E+00
           1        3365    0.000000E+00
           1        3366    0.000000E+00
           1        3367    0.000000E+00
           1        3368    0.000000E+00
           1        3369    0.000000E+00
           1        3370    0.000000E+00
           1        3371    0.000000E+00
           1        3372    0.000000E+00
           1        3373    0.000000E+00
           1        3374    0.000000E+00
           1        3375    0.000000E+00
           1        3376    0.000000E+00
           1        3377    0.000000E+00
           1        3378    0.000000E+00
           1        3379    0.000000E+00
           1        3380    0.000000E+00
           1        3381    0.000000E+00
           1        3382    0.000000E+00
           1        3383    0.000000E+00
           1        3384    0.000000E+00
           1        3385    0.000000E+00
           1        3386    0.000000E+00
           1        3387    0.000000E+00
           1        3388    0.000000E+00
           1        3389    0.000000E+00
           1        3390    0.000000E+00
           1        3391    0.000000E+00
           1        3392    0.000000E+00
           1        3393    0.000000E+00
           1        3394    0.000000E+00
           1        3395    0.000000E+00
           1        3396    0.000000E+00
           1        3397    0.000000E+00
           1        3398    0.000000E+00
           1        3399    0.000000E+00
           1        3400    0.000000E+00
           1        3401    0.000000E+00
           1        3402    0.000000E+00
           1        3403    0.000000E+00
           1        3404    0.000000E+00
           1        3405    0.000000E+00
           1        3406    0.000000E+00
           1        3407    0.000000E+00
           1        3408    0.000000E+00
           1        3409    0.000000E+00
           1        3410    0.000000E+00
           1        3411    0.000000E+00
           1        3412    0.000000E+00
           1        3413    0.000000E+00
           1        3414    0.000000E+00
           1        3415    0.000000E+00
           1        3416    0.000000E+00
           1        3417    0.000000E+00
           1        3418    0.000000E+00
           1        3419    0.000000E+00
           1        3420    0.000000E+00
           1        3421    0.000000E+00
           1        3422    0.000000E+00
           1        3423    0.000000E+00
           1        3424    0.000000E+00
           1        3425    0.000000E+00
           1        3426    0.000000E+00
           1        3427    0.000000E+00
           1        3428    0.000000E+00
           1        3429    0.000000E+00
           1        3430    0.000000E+00
           1        3431    0.000000E+00
           1        3432    0.000000E+00
           1        3433    0.000000E+00
           1        3434    0.000000E+00
           1        3435    0.000000E+00
           1        3436    0.000000E+00
           1        3437    0.000000E+00
           1        3438    0.000000E+00
           1        3439    0.000000E+00
           1        3440    0.000000E+00
           1        3441    0.000000E+00
           1        3442    0.000000E+00
           1        3443    0.000000E+00
           1        3444    0.000000E+00
           1        3445    0.000000E+00
           1        3446    0.000000E+00
           1        3447    0.000000E+00
           1        3448    0.000000E+00
           1        3449    0.000000E+00
           1        3450    0.000000E+00
           1        3451    0.000000E+00
           1        3452    0.000000E+00
           1        3453    0.000000E+00
           1        3454    0.000000E+00
           1        3455    0.000000E+00
           1        3456    0.000000E+00
           1        3457    0.000000E+00
           1        3458    0.000000E+00
           1        3459    0.000000E+00
           1        3460    0.000000E+00
           1        3461    0.000000E+00
           1        3462    0.000000E+00
           1        3463    0.000000E+00
           1        3464    0.000000E+00
           1        3465    0.000000E+00
           1        3466    0.000000E+00
           1        3467    0.000000E+00
           1        3468    0.000000E+00
           1        3469    0.000000E+00
           1        3470    0.000000E+00
           1        3471    0.000000E+00
           1        3472    0.000000E+00
           1        3473    0.000000E+00
           1        3474    0.000000E+00
           1        3475    0.000000E+00
           1        3476    0.000000E+00
           1        3477    0.000000E+00
           1        3478    0.000000E+00
           1        3479    0.000000E+00
           1        3480    0.000000E+00
           1        3481    0.000000E+00
           1        3482    0.000000E+00
           1        3483    0.000000E+00
           1        3484    0.000000E+00
           1        3485    0.000000E+00
           1        3486    0.000000E+00
           1        3487    0.000000E+00
           1        3488    0.000000E+00
           1        3489    0.000000E+00
           1        3490    0.000000E+00
           1        3491    0.000000E+00
           1        3492    0.000000E+00
           1        3493    0.000000E+00
           1        3494    0.000000E+00
           1        3495    0.000000E+00
           1        3496    0.000000E+00
           1        3497    0.000000E+00
           1        3498    0.000000E+00
           1        3499    0.000000E+00
           1        3500    0.000000E+00
           1        3501    0.000000E+00
           1        3502    0.000000E+00
           1        3503    0.000000E+00
           1        3504    0.000000E+00
           1        3505    0.000000E+00
           1        3506    0.000000E+00
           1        3507    0.000000E+00
           1        3508    0.000000E+00
           1        3509    0.000000E+00
           1        3510    0.000000E+00
           1        3511    0.000000E+00
           1        3512    0.000000E+00
           1        3513    0.000000E+00
           1        3514    0.000000E+00
           1        3515    0.000000E+00
           1        3516    0.000000E+00
           1        3517    0.000000E+00
           1        3518    0.000000E+00
           1        3519    0.000000E+00
           1        3520    0.000000E+00
           1        3521    0.000000E+00
           1        3522    0.000000E+00
           1        3523    0.000000E+00
           1        3524    0.000000E+00
           1        3525    0.000000E+00
           1        3526    0.000000E+00
           1        3527    0.000000E+00
           1        3528    0.000000E+00
           1        3529    0.000000E+00
           1        3530    0.000000E+00
           1        3531    0.000000E+00
           1        3532    0.000000E+00
           1        3533    0.000000E+00
           1        3534    0.000000E+00
           1        3535    0.000000E+00
           1        3536    0.000000E+00
           1        3537    0.000000E+00
           1        3538    0.000000E+00
           1        3539    0.000000E+00
           1        3540    0.000000E+00
           1        3541    0.000000E+00
           1        3542    0.000000E+00
           1        3543    0.000000E+00
           1        3544    0.000000E+00
           1        3545    0.000000E+00
           1        3546    0.000000E+00
           1        3547    0.000000E+00
           1        3548    0.000000E+00
           1        3549    0.000000E+00
           1        3550    0.000000E+00
           1        3551    0.000000E+00
           1        3552    0.000000E+00
           1        3553    0.000000E+00
           1        3554    0.000000E+00
           1        3555    0.000000E+00
           1        3556    0.000000E+00
           1        3557    0.000000E+00
           1        3558    0.000000E+00
           1        3559    0.000000E+00
           1        3560    0.000000E+00
           1        3561    0.000000E+00
           1        3562    0.000000E+00
           1        3563    0.000000E+00
           1        3564    0.000000E+00
           1        3565    0.000000E+00
           1        3566    0.000000E+00
           1        3567    0.000000E+00
           1        3568    0.000000E+00
           1        3569    0.000000E+00
           1        3570    0.000000E+00
           1        3571    0.000000E+00
           1        3572    0.000000E+00
           1        3573    0.000000E+00
           1        3574    0.000000E+00
           1        3575    0.000000E+00
           1        3576    0.000000E+00
           1        3577    0.000000E+00
           1        3578    0.000000E+00
           1        3579    0.000000E+00
           1        3580    0.000000E+00
           1        3581    0.000000E+00
           1        3582    0.000000E+00
           1        3583    0.000000E+00
           1        3584    0.000000E+00
           1        3585    0.000000E+00
           1        3586    0.000000E+00
           1        3587    0.000000E+00
           1        3588    0.000000E+00
           1        3589    0.000000E+00
           1        3590    0.000000E+00
           1        3591    0.000000E+00
           1        3592    0.000000E+00
           1        3593    0.000000E+00
           1        3594    0.000000E+00
           1        3595    0.000000E+00
           1        3596    0.000000E+00
           1        3597    0.000000E+00
           1        3598    0.000000E+00
           1        3599    0.000000E+00
           1        3600    0.000000E+00
           1        3601    0.000000E+00
           1        3602    0.000000E+00
           1        3603    0.000000E+00
           1        3604    0.000000E+00
           1        3605    0.000000E+00
           1        3606    0.000000E+00
           1        3607    0.000000E+00
           1        3608    0.000000E+00
           1        3609    0.000000E+00
           1        3610    0.000000E+00
           1        3611    0.000000E+00
           1        3612    0.000000E+00
           1        3613    0.000000E+00
           1        3614    0.000000E+00
           1        3615    0.000000E+00
           1        3616    0.000000E+00
           1        3617    0.000000E+00
           1        3618    0.000000E+00
           1        3619    0.000000E+00
           1        3620    0.000000E+00
           1        3621    0.000000E+00
           1        3622    0.000000E+00
           1        3623    0.000000E+00
           1        3624    0.000000E+00
           1        3625    0.000000E+00
           1        3626    0.000000E+00
           1        3627    0.000000E+00
           1        3628    0.000000E+00
           1        3629    0.000000E+00
           1        3630    0.000000E+00
           1        3631    0.000000E+00
           1        3632    0.000000E+00
           1        3633    0.000000E+00
           1        3634    0.000000E+00
           1        3635    0.000000E+00
           1        3636    0.000000E+00
           1        3637    0.000000E+00
           1        3638    0.000000E+00
           1        3639    0.000000E+00
           1        3640    0.000000E+00
           1        3641    0.000000E+00
           1        3642    0.000000E+00
           1        3643    0.000000E+00
           1        3644    0.000000E+00
           1        3645    0.000000E+00
           1        3646    0.000000E+00
           1        3647    0.000000E+00
           1        3648    0.000000E+00
           1        3649    0.000000E+00
           1        3650    0.000000E+00
           1        3651    0.000000E+00
           1        3652    0.000000E+00
           1        3653    0.000000E+00
           1        3654    0.000000E+00
           1        3655    0.000000E+00
           1        3656    0.000000E+00
           1        3657    0.000000E+00
           1        3658    0.000000E+00
           1        3659    0.000000E+00
           1        3660    0.000000E+00
           1        3661    0.000000E+00
           1        3662    0.000000E+00
           1        3663    0.000000E+00
           1        3664    0.000000E+00
           1        3665    0.000000E+00
           1        3666    0.000000E+00
           1        3667    0.000000E+00
           1        3668    0.000000E+00
           1        3669    0.000000E+00
           1        3670    0.000000E+00
           1        3671    0.000000E+00
           1        3672    0.000000E+00
           1        3673    0.000000E+00
           1        3674    0.000000E+00
           1        3675    0.000000E+00
           1        3676    0.000000E+00
           1        3677    0.000000E+00
           1        3678    0.000000E+00
           1        3679    0.000000E+00
           1        3680    0.000000E+00
           1        3681    0.000000E+00
           1        3682    0.000000E+00
           1        3683    0.000000E+00
           1        3684    0.000000E+00
           1        3685    0.000000E+00
           1        3686    0.000000E+00
           1        3687    0.000000E+00
           1        3688    0.000000E+00
           1        3689    0.000000E+00
           1        3690    0.000000E+00
           1        3691    0.000000E+00
           1        3692    0.000000E+00
           1        3693    0.000000E+00
           1        3694    0.000000E+00
           1        3695    0.000000E+00
           1        3696    0.000000E+00
           1        3697    0.000000E+00
           1        3698    0.000000E+00
           1        3699    0.000000E+00
           1        3700    0.000000E+00
           1        3701    0.000000E+00
           1        3702    0.000000E+00
           1        3703    0.000000E+00
           1        3704    0.000000E+00
           1        3705    0.000000E+00
           1        3706    0.000000E+00
           1        3707    0.000000E+00
           1        3708    0.000000E+00
           1        3709    0.000000E+00
           1        3710    0.000000E+00
           1        3711    0.000000E+00
           1        3712    0.000000E+00
           1        3713    0.000000E+00
           1        3714    0.000000E+00
           1        3715    0.000000E+00
           1        3716    0.000000E+00
           1        3717    0.000000E+00
           1        3718    0.000000E+00
           1        3719    0.000000E+00
           1        3720    0.000000E+00
           1        3721    0.000000E+00
           1        3722    0.000000E+00
           1        3723    0.000000E+00
           1        3724    0.000000E+00
           1        3725    0.000000E+00
           1        3726    0.000000E+00
           1        3727    0.000000E+00
           1        3728    0.000000E+00
           1        3729    0.000000E+00
           1        3730    0.000000E+00
           1        3731    0.000000E+00
           1        3732    0.000000E+00
           1        3733    0.000000E+00
           1        3734    0.000000E+00
           1        3735    0.000000E+00
           1        3736    0.000000E+00
           1        3737    0.000000E+00
           1        3738    0.000000E+00
           1        3739    0.000000E+00
           1        3740    0.000000E+00
           1        3741    0.000000E+00
           1        3742    0.000000E+00
           1        3743    0.000000E+00
           1        3744    0.000000E+00
           1        3745    0.000000E+00
           1        3746    0.000000E+00
           1        3747    0.000000E+00
           1        3748    0.000000E+00
           1        3749    0.000000E+00
           1        3750    0.000000E+00
           1        3751    0.000000E+00
           1        3752    0.000000E+00
           1        3753    0.000000E+00
           1        3754    0.000000E+00
           1        3755    0.000000E+00
           1        3756    0.000000E+00
           1        3757    0.000000E+00
           1        3758    0.000000E+00
           1        3759    0.000000E+00
           1        3760    0.000000E+00
           1        3761    0.000000E+00
           1        3762    0.000000E+00
           1        3763    0.000000E+00
           1        3764    0.000000E+00
           1        3765    0.000000E+00
           1        3766    0.000000E+00
           1        3767    0.000000E+00
           1        3768    0.000000E+00
           1        3769    0.000000E+00
           1        3770    0.000000E+00
           1        3771    0.000000E+00
           1        3772    0.000000E+00
           1        3773    0.000000E+00
           1        3774    0.000000E+00
           1        3775    0.000000E+00
           1        3776    0.000000E+00
           1        3777    0.000000E+00
           1        3778    0.000000E+00
           1        3779    0.000000E+00
           1        3780    0.000000E+00
           1        3781    0.000000E+00
           1        3782    0.000000E+00
           1        3783    0.000000E+00
           1        3784    0.000000E+00
           1        3785    0.000000E+00
           1        3786    0.000000E+00
           1        3787    0.000000E+00
           1        3788    0.000000E+00
           1        3789    0.000000E+00
           1        3790    0.000000E+00
           1        3791    0.000000E+00
           1        3792    0.000000E+00
           1        3793    0.000000E+00
           1        3794    0.000000E+00
           1        3795    0.000000E+00
           1        3796    0.000000E+00
           1        3797    0.000000E+00
           1        3798    0.000000E+00
           1        3799    0.000000E+00
           1        3800    0.000000E+00
           1        3801    0.000000E+00
           1        3802    0.000000E+00
           1        3803    0.000000E+00
           1        3804    0.000000E+00
           1        3805    0.000000E+00
           1        3806    0.000000E+00
           1        3807    0.000000E+00
           1        3808    0.000000E+00
           1        3809    0.000000E+00
           1        3810    0.000000E+00
           1        3811    0.000000E+00
           1        3812    0.000000E+00
           1        3813    0.000000E+00
           1        3814    0.000000E+00
           1        3815    0.000000E+00
           1        3816    0.000000E+00
           1        3817    0.000000E+00
           1        3818    0.000000E+00
           1        3819    0.000000E+00
           1        3820    0.000000E+00
           1        3821    0.000000E+00
           1        3822    0.000000E+00
           1        3823    0.000000E+00
           1        3824    0.000000E+00
           1        3825    0.000000E+00
           1        3826    0.000000E+00
           1        3827    0.000000E+00
           1        3828    0.000000E+00
           1        3829    0.000000E+00
           1        3830    0.000000E+00
           1        3831    0.000000E+00
           1        3832    0.000000E+00
           1        3833    0.000000E+00
           1        3834    0.000000E+00
           1        3835    0.000000E+00
           1        3836    0.000000E+00
           1        3837    0.000000E+00
           1        3838    0.000000E+00
           1        3839    0.000000E+00
           1        3840    0.000000E+00
           1        3841    0.000000E+00
           1        3842    0.000000E+00
           1        3843    0.000000E+00
           1        3844    0.000000E+00
           1        3845    0.000000E+00
           1        3846    0.000000E+00
           1        3847    0.000000E+00
           1        3848    0.000000E+00
           1        3849    0.000000E+00
           1        3850    0.000000E+00
           1        3851    0.000000E+00
           1        3852    0.000000E+00
           1        3853    0.000000E+00
           1        3854    0.000000E+00
           1        3855    0.000000E+00
           1        3856    0.000000E+00
           1        3857    0.000000E+00
           1        3858    0.000000E+00
           1        3859    0.000000E+00
           1        3860    0.000000E+00
           1        3861    0.000000E+00
           1        3862    0.000000E+00
           1        3863    0.000000E+00
           1        3864    0.000000E+00
           1        3865    0.000000E+00
           1        3866    0.000000E+00
           1        3867    0.000000E+00
           1        3868    0.000000E+00
           1        3869    0.000000E+00
           1        3870    0.000000E+00
           1        3871    0.000000E+00
           1        3872    0.000000E+00
           1        3873    0.000000E+00
           1        3874    0.000000E+00
           1        3875    0.000000E+00
           1        3876    0.000000E+00
           1        3877    0.000000E+00
           1        3878    0.000000E+00
           1        3879    0.000000E+00
           1        3880    0.000000E+00
           1        3881    0.000000E+00
           1        3882    0.000000E+00
           1        3883    0.000000E+00
           1        3884    0.000000E+00
           1        3885    0.000000E+00
           1        3886    0.000000E+00
           1        3887    0.000000E+00
           1        3888    0.000000E+00
           1        3889    0.000000E+00
           1        3890    0.000000E+00
           1        3891    0.000000E+00
           1        3892    0.000000E+00
           1        3893    0.000000E+00
           1        3894    0.000000E+00
           1        3895    0.000000E+00
           1        3896    0.000000E+00
           1        3897    0.000000E+00
           1        3898    0.000000E+00
           1        3899    0.000000E+00
           1        3900    0.000000E+00
           1        3901    0.000000E+00
           1        3902    0.000000E+00
           1        3903    0.000000E+00
           1        3904    0.000000E+00
           1        3905    0.000000E+00
           1        3906    0.000000E+00
           1        3907    0.000000E+00
           1        3908    0.000000E+00
           1        3909    0.000000E+00
           1        3910    0.000000E+00
           1        3911    0.000000E+00
           1        3912    0.000000E+00
           1        3913    0.000000E+00
           1        3914    0.000000E+00
           1        3915    0.000000E+00
           1        3916    0.000000E+00
           1        3917    0.000000E+00
           1        3918    0.000000E+00
           1        3919    0.000000E+00
           1        3920    0.000000E+00
           1        3921    0.000000E+00
           1        3922    0.000000E+00
           1        3923    0.000000E+00
           1        3924    0.000000E+00
           1        3925    0.000000E+00
           1        3926    0.000000E+00
           1        3927    0.000000E+00
           1        3928    0.000000E+00
           1        3929    0.000000E+00
           1        3930    0.000000E+00
           1        3931    0.000000E+00
           1        3932    0.000000E+00
           1        3933    0.000000E+00
           1        3934    0.000000E+00
           1        3935    0.000000E+00
           1        3936    0.000000E+00
           1        3937    0.000000E+00
           1        3938    0.000000E+00
           1        3939    0.000000E+00
           1        3940    0.000000E+00
           1        3941    0.000000E+00
           1        3942    0.000000E+00
           1        3943    0.000000E+00
           1        3944    0.000000E+00
           1        3945    0.000000E+00
           1        3946    0.000000E+00
           1        3947    0.000000E+00
           1        3948    0.000000E+00
           1        3949    0.000000E+00
           1        3950    0.000000E+00
           1        3951    0.000000E+00
           1        3952    0.000000E+00
           1        3953    0.000000E+00
           1        3954    0.000000E+00
           1        3955    0.000000E+00
           1        3956    0.000000E+00
           1        3957    0.000000E+00
           1        3958    0.000000E+00
           1        3959    0.000000E+00
           1        3960    0.000000E+00
           1        3961    0.000000E+00
           1        3962    0.000000E+00
           1        3963    0.000000E+00
           1        3964    0.000000E+00
           1        3965    0.000000E+00
           1        3966    0.000000E+00
           1        3967    0.000000E+00
           1        3968    0.000000E+00
           1        3969    0.000000E+00
           1        3970    0.000000E+00
           1        3971    0.000000E+00
           1        3972    0.000000E+00
           1        3973    0.000000E+00
           1        3974    0.000000E+00
           1        3975    0.000000E+00
           1        3976    0.000000E+00
           1        3977    0.000000E+00
           1        3978    0.000000E+00
           1        3979    0.000000E+00
           1        3980    0.000000E+00
           1        3981    0.000000E+00
           1        3982    0.000000E+00
           1        3983        1.000000
           1        3984        1.000000
           1        3985        1.000000
           1        3986        1.000000
           1        3987        1.000000
           1        3988        1.000000
           1        3989        1.000000
           1        3990        1.000000
           1        3991        1.000000
           1        3992        1.000000
           1        3993        1.000000
           1        3994        1.000000
           1        3995        1.000000
           1        3996        1.000000
           1        3997        1.000000
           1        3998        1.000000
           1        3999        1.000000
           1        4000        1.000000
           1        4001        1.000000
           1        4002        1.000000
           1        4003        1.000000
           1        4004        1.000000
           1        4005        1.000000
           1        4006        1.000000
           1        4007    0.000000E+00
           1        4008    0.000000E+00
           1        4009    0.000000E+00
           1        4010    0.000000E+00
           1        4011        1.000000
           1        4012        1.000000
           1        4013        1.000000
           1        4014        1.000000
           1        4015        1.000000
           1        4016        1.000000
           1        4017        1.000000
           1        4018        1.000000
           1        4019        1.000000
           1        4020        1.000000
           1        4021        1.000000
           1        4022    0.000000E+00
           1        4023    0.000000E+00
           1        4024    0.000000E+00
           1        4025    0.000000E+00
           1        4026    0.000000E+00
           1        4027        1.000000
           1        4028        1.000000
           1        4029        1.000000
           1        4030        1.000000
           1        4031        1.000000
           1        4032        1.000000
           1        4033        1.000000
           1        4034        1.000000
           1        4035        1.000000
           1        4036    0.000000E+00
           1        4037        1.000000
           1        4038        1.000000
           1        4039        1.000000
           1        4040    0.000000E+00
           1        4041    0.000000E+00
           1        4042    0.000000E+00
           1        4043    0.000000E+00
           1        4044    0.000000E+00
           1        4045    0.000000E+00
           1        4046    0.000000E+00
           1        4047    0.000000E+00
           1        4048    0.000000E+00
           1        4049    0.000000E+00
           1        4050    0.000000E+00
           1        4051    0.000000E+00
           1        4052    0.000000E+00
           1        4053    0.000000E+00
           1        4054    0.000000E+00
           1        4055    0.000000E+00
           1        4056    0.000000E+00
           1        4057    0.000000E+00
           1        4058    0.000000E+00
           1        4059    0.000000E+00
           1        4060    0.000000E+00
           1        4061    0.000000E+00
           1        4062    0.000000E+00
           1        4063    0.000000E+00
           1        4064    0.000000E+00
           1        4065    0.000000E+00
           1        4066    0.000000E+00
           1        4067    0.000000E+00
           1        4068    0.000000E+00
           1        4069    0.000000E+00
           1        4070    0.000000E+00
           1        4071    0.000000E+00
           1        4072    0.000000E+00
           1        4073    0.000000E+00
           1        4074    0.000000E+00
           1        4075    0.000000E+00
           1        4076    0.000000E+00
           1        4077    0.000000E+00
           1        4078    0.000000E+00
           1        4079    0.000000E+00
           1        4080    0.000000E+00
           1        4081    0.000000E+00
           1        4082    0.000000E+00
           1        4083    0.000000E+00
           1        4084    0.000000E+00
           1        4085    0.000000E+00
           1        4086    0.000000E+00
           1        4087    0.000000E+00
           1        4088    0.000000E+00
           1        4089    0.000000E+00
           1        4090    0.000000E+00
           1        4091    0.000000E+00
           1        4092    0.000000E+00
           1        4093    0.000000E+00
           1        4094    0.000000E+00
           1        4095    0.000000E+00
           1        4096    0.000000E+00
           1        4097    0.000000E+00
           1        4098    0.000000E+00
           1        4099    0.000000E+00
           1        4100    0.000000E+00
           1        4101    0.000000E+00
           1        4102    0.000000E+00
           1        4103    0.000000E+00
           1        4104    0.000000E+00
           1        4105    0.000000E+00
           1        4106    0.000000E+00
           1        4107    0.000000E+00
           1        4108    0.000000E+00
           1        4109    0.000000E+00
           1        4110    0.000000E+00
           1        4111    0.000000E+00
           1        4112    0.000000E+00
           1        4113    0.000000E+00
           1        4114    0.000000E+00
           1        4115    0.000000E+00
           1        4116    0.000000E+00
           1        4117    0.000000E+00
           1        4118    0.000000E+00
           1        4119    0.000000E+00
           1        4120    0.000000E+00
           1        4121    0.000000E+00
           1        4122    0.000000E+00
           1        4123    0.000000E+00
           1        4124    0.000000E+00
           1        4125    0.000000E+00
           1        4126    0.000000E+00
           1        4127    0.000000E+00
           1        4128    0.000000E+00
           1        4129    0.000000E+00
           1        4130    0.000000E+00
           1        4131        1.000000
           1        4132        1.000000
           1        4133        1.000000
           1        4134        1.000000
           1        4135        1.000000
           1        4136        1.000000
           1        4137        1.000000
           1        4138        1.000000
           1        4139        1.000000
           1        4140        1.000000
           1        4141        1.000000
           1        4142        1.000000
           1        4143        1.000000
           1        4144    0.000000E+00
           1        4145    0.000000E+00
           1        4146    0.000000E+00
           1        4147    0.000000E+00
           1        4148    0.000000E+00
           1        4149    0.000000E+00
           1        4150    0.000000E+00
           1        4151    0.000000E+00
           1        4152    0.000000E+00
           1        4153    0.000000E+00
           1        4154    0.000000E+00
           1        4155    0.000000E+00
           1        4156    0.000000E+00
           1        4157    0.000000E+00
           1        4158    0.000000E+00
           1        4159    0.000000E+00
           1        4160    0.000000E+00
           1        4161    0.000000E+00
           1        4162    0.000000E+00
           1        4163    0.000000E+00
           1        4164    0.000000E+00
           1        4165    0.000000E+00
           1        4166    0.000000E+00
           1        4167    0.000000E+00
           1        4168    0.000000E+00
           1        4169    0.000000E+00
           1        4170    0.000000E+00
           1        4171    0.000000E+00
           1        4172    0.000000E+00
           1        4173    0.000000E+00
           1        4174    0.000000E+00
           1        4175    0.000000E+00
           1        4176    0.000000E+00
           1        4177    0.000000E+00
           1        4178    0.000000E+00
           1        4179    0.000000E+00
           1        4180    0.000000E+00
           1        4181    0.000000E+00
           1        4182    0.000000E+00
           1        4183    0.000000E+00
           1        4184    0.000000E+00
           1        4185    0.000000E+00
           1        4186    0.000000E+00
           1        4187    0.000000E+00
           1        4188    0.000000E+00
           1        4189    0.000000E+00
           1        4190    0.000000E+00
           1        4191    0.000000E+00
           1        4192    0.000000E+00
           1        4193    0.000000E+00
           1        4194    0.000000E+00
           1        4195    0.000000E+00
           1        4196    0.000000E+00
           1        4197        1.000000
           1        4198        1.000000
           1        4199        1.000000
           1        4200        1.000000
           1        4201        1.000000
           1        4202        1.000000
           1        4203        1.000000
           1        4204        1.000000
           1        4205        1.000000
           1        4206        1.000000
           1        4207        1.000000
           1        4208        1.000000
           1        4209        1.000000
           1        4210        1.000000
           1        4211        1.000000
           1        4212        1.000000
           1        4213        1.000000
           1        4214        1.000000
           1        4215        1.000000
           1        4216        1.000000
           1        4217        1.000000
           1        4218        1.000000
           1        4219        1.000000
           1        4220        1.000000
           1        4221    0.000000E+00
           1        4222        1.000000
           1        4223        1.000000
           1        4224        1.000000
           1        4225        1.000000
           1        4226        1.000000
           1        4227        1.000000
           1        4228    0.000000E+00
           1        4229    0.000000E+00
           1        4230    0.000000E+00
           1        4231    0.000000E+00
           1        4232    0.000000E+00
           1        4233    0.000000E+00
           1        4234    0.000000E+00
           1        4235    0.000000E+00
           1        4236    0.000000E+00
           1        4237    0.000000E+00
           1        4238    0.000000E+00
           1        4239    0.000000E+00
           1        4240    0.000000E+00
           1        4241    0.000000E+00
           1        4242    0.000000E+00
           1        4243    0.000000E+00
           1        4244    0.000000E+00
           1        4245    0.000000E+00
           1        4246    0.000000E+00
           1        4247    0.000000E+00
           1        4248    0.000000E+00
           1        4249    0.000000E+00
           1        4250    0.000000E+00
           1        4251    0.000000E+00
           1        4252    0.000000E+00
           1        4253    0.000000E+00
           1        4254    0.000000E+00
           1        4255    0.000000E+00
           1        4256    0.000000E+00
           1        4257    0.000000E+00
           1        4258    0.000000E+00
           1        4259    0.000000E+00
           1        4260    0.000000E+00
           1        4261    0.000000E+00
           1        4262    0.000000E+00
           1        4263    0.000000E+00
           1        4264    0.000000E+00
           1        4265    0.000000E+00
           1        4266    0.000000E+00
           1        4267    0.000000E+00
           1        4268    0.000000E+00
           1        4269    0.000000E+00
           1        4270    0.000000E+00
           1        4271    0.000000E+00
           1        4272    0.000000E+00
           1        4273    0.000000E+00
           1        4274    0.000000E+00
           1        4275    0.000000E+00
           1        4276    0.000000E+00
           1        4277    0.000000E+00
           1        4278    0.000000E+00
           1        4279    0.000000E+00
           1        4280    0.000000E+00
           1        4281    0.000000E+00
           1        4282    0.000000E+00
           1        4283    0.000000E+00
           1        4284    0.000000E+00
           1        4285    0.000000E+00
           1        4286    0.000000E+00
           1        4287    0.000000E+00
           1        4288    0.000000E+00
           1        4289    0.000000E+00
           1        4290    0.000000E+00
           1        4291    0.000000E+00
           1        4292    0.000000E+00
           1        4293    0.000000E+00
           1        4294    0.000000E+00
           1        4295    0.000000E+00
           1        4296    0.000000E+00
           1        4297    0.000000E+00
           1        4298    0.000000E+00
           1        4299    0.000000E+00
           1        4300    0.000000E+00
           1        4301    0.000000E+00
           1        4302    0.000000E+00
           1        4303    0.000000E+00
           1        4304    0.000000E+00
           1        4305    0.000000E+00
           1        4306    0.000000E+00
           1        4307    0.000000E+00
           1        4308    0.000000E+00
           1        4309    0.000000E+00
           1        4310    0.000000E+00
           1        4311    0.000000E+00
           1        4312    0.000000E+00
           1        4313    0.000000E+00
           1        4314    0.000000E+00
           1        4315    0.000000E+00
           1        4316    0.000000E+00
           1        4317    0.000000E+00
           1        4318    0.000000E+00
           1        4319    0.000000E+00
           1        4320    0.000000E+00
           1        4321    0.000000E+00
           1        4322    0.000000E+00
           1        4323    0.000000E+00
           1        4324    0.000000E+00
           1        4325    0.000000E+00
           1        4326    0.000000E+00
           1        4327    0.000000E+00
           1        4328    0.000000E+00
           1        4329    0.000000E+00
           1        4330    0.000000E+00
           1        4331    0.000000E+00
           1        4332    0.000000E+00
           1        4333    0.000000E+00
           1        4334    0.000000E+00
           1        4335    0.000000E+00
           1        4336    0.000000E+00
           1        4337    0.000000E+00
           1        4338    0.000000E+00
           1        4339    0.000000E+00
           1        4340    0.000000E+00
           1        4341    0.000000E+00
           1        4342    0.000000E+00
           1        4343    0.000000E+00
           1        4344    0.000000E+00
           1        4345    0.000000E+00
           1        4346    0.000000E+00
           1        4347    0.000000E+00
           1        4348    0.000000E+00
           1        4349    0.000000E+00
           1        4350    0.000000E+00
           1        4351    0.000000E+00
           1        4352    0.000000E+00
           1        4353    0.000000E+00
           1        4354    0.000000E+00
           1        4355    0.000000E+00
           1        4356    0.000000E+00
           1        4357    0.000000E+00
           1        4358    0.000000E+00
           1        4359    0.000000E+00
           1        4360    0.000000E+00
           1        4361    0.000000E+00
           1        4362    0.000000E+00
           1        4363    0.000000E+00
           1        4364    0.000000E+00
           1        4365    0.000000E+00
           1        4366    0.000000E+00
           1        4367    0.000000E+00
           1        4368    0.000000E+00
           1        4369    0.000000E+00
           1        4370    0.000000E+00
           1        4371    0.000000E+00
           1        4372    0.000000E+00
           1        4373    0.000000E+00
           1        4374    0.000000E+00
           1        4375    0.000000E+00
           1        4376    0.000000E+00
           1        4377    0.000000E+00
           1        4378    0.000000E+00
           1        4379    0.000000E+00
           1        4380    0.000000E+00
           1        4381    0.000000E+00
           1        4382    0.000000E+00
           1        4383    0.000000E+00
           1        4384    0.000000E+00
           1        4385    0.000000E+00
           1        4386    0.000000E+00
           1        4387    0.000000E+00
           1        4388    0.000000E+00
           1        4389    0.000000E+00
           1        4390    0.000000E+00
           1        4391    0.000000E+00
           1        4392    0.000000E+00
           1        4393    0.000000E+00
           1        4394    0.000000E+00
           1        4395    0.000000E+00
           1        4396    0.000000E+00
           1        4397    0.000000E+00
           1        4398    0.000000E+00
           1        4399    0.000000E+00
           1        4400    0.000000E+00
           1        4401    0.000000E+00
           1        4402    0.000000E+00
           1        4403    0.000000E+00
           1        4404    0.000000E+00
           1        4405    0.000000E+00
           1        4406    0.000000E+00
           1        4407    0.000000E+00
           1        4408    0.000000E+00
           1        4409    0.000000E+00
           1        4410    0.000000E+00
           1        4411    0.000000E+00
           1        4412    0.000000E+00
           1        4413    0.000000E+00
           1        4414    0.000000E+00
           1        4415    0.000000E+00
           1        4416    0.000000E+00
           1        4417    0.000000E+00
           1        4418    0.000000E+00
           1        4419    0.000000E+00
           1        4420    0.000000E+00
           1        4421    0.000000E+00
           1        4422    0.000000E+00
           1        4423    0.000000E+00
           1        4424    0.000000E+00
           1        4425    0.000000E+00
           1        4426    0.000000E+00
           1        4427    0.000000E+00
           1        4428    0.000000E+00
           1        4429    0.000000E+00
           1        4430    0.000000E+00
           1        4431    0.000000E+00
           1        4432    0.000000E+00
           1        4433    0.000000E+00
           1        4434    0.000000E+00
           1        4435    0.000000E+00
           1        4436    0.000000E+00
           1        4437    0.000000E+00
           1        4438    0.000000E+00
           1        4439    0.000000E+00
           1        4440    0.000000E+00
           1        4441    0.000000E+00
           1        4442    0.000000E+00
           1        4443    0.000000E+00
           1        4444    0.000000E+00
           1        4445    0.000000E+00
           1        4446    0.000000E+00
           1        4447    0.000000E+00
           1        4448    0.000000E+00
           1        4449    0.000000E+00
           1        4450    0.000000E+00
           1        4451    0.000000E+00
           1        4452    0.000000E+00
           1        4453    0.000000E+00
           1        4454    0.000000E+00
           1        4455    0.000000E+00
           1        4456    0.000000E+00
           1        4457    0.000000E+00
           1        4458    0.000000E+00
           1        4459    0.000000E+00
           1        4460    0.000000E+00
           1        4461    0.000000E+00
           1        4462    0.000000E+00
           1        4463    0.000000E+00
           1        4464    0.000000E+00
           1        4465    0.000000E+00
           1        4466    0.000000E+00
           1        4467    0.000000E+00
           1        4468    0.000000E+00
           1        4469    0.000000E+00
           1        4470    0.000000E+00
           1        4471    0.000000E+00
           1        4472    0.000000E+00
           1        4473    0.000000E+00
           1        4474    0.000000E+00
           1        4475    0.000000E+00
           1        4476    0.000000E+00
           1        4477    0.000000E+00
           1        4478    0.000000E+00
           1        4479    0.000000E+00
           1        4480    0.000000E+00
           1        4481    0.000000E+00
           1        4482    0.000000E+00
           1        4483    0.000000E+00
           1        4484    0.000000E+00
           1        4485    0.000000E+00
           1        4486    0.000000E+00
           1        4487    0.000000E+00
           1        4488    0.000000E+00
           1        4489    0.000000E+00
           1        4490    0.000000E+00
           1        4491    0.000000E+00
           1        4492    0.000000E+00
           1        4493    0.000000E+00
           1        4494    0.000000E+00
           1        4495    0.000000E+00
           1        4496    0.000000E+00
           1        4497    0.000000E+00
           1        4498    0.000000E+00
           1        4499    0.000000E+00
           1        4500    0.000000E+00
           1        4501    0.000000E+00
           1        4502    0.000000E+00
           1        4503    0.000000E+00
           1        4504    0.000000E+00
           1        4505    0.000000E+00
           1        4506    0.000000E+00
           1        4507    0.000000E+00
           1        4508    0.000000E+00
           1        4509    0.000000E+00
           1        4510    0.000000E+00
           1        4511    0.000000E+00
           1        4512    0.000000E+00
           1        4513    0.000000E+00
           1        4514    0.000000E+00
           1        4515    0.000000E+00
           1        4516    0.000000E+00
           1        4517    0.000000E+00
           1        4518    0.000000E+00
           1        4519    0.000000E+00
           1        4520    0.000000E+00
           1        4521    0.000000E+00
           1        4522    0.000000E+00
           1        4523    0.000000E+00
           1        4524    0.000000E+00
           1        4525    0.000000E+00
           1        4526    0.000000E+00
           1        4527    0.000000E+00
           1        4528    0.000000E+00
           1        4529    0.000000E+00
           1        4530    0.000000E+00
           1        4531    0.000000E+00
           1        4532    0.000000E+00
           1        4533    0.000000E+00
           1        4534    0.000000E+00
           1        4535    0.000000E+00
           1        4536    0.000000E+00
           1        4537    0.000000E+00
           1        4538    0.000000E+00
           1        4539    0.000000E+00
           1        4540    0.000000E+00
           1        4541    0.000000E+00
           1        4542    0.000000E+00
           1        4543    0.000000E+00
           1        4544    0.000000E+00
           1        4545    0.000000E+00
           1        4546    0.000000E+00
           1        4547    0.000000E+00
           1        4548    0.000000E+00
           1        4549    0.000000E+00
           1        4550    0.000000E+00
           1        4551    0.000000E+00
           1        4552    0.000000E+00
           1        4553    0.000000E+00
           1        4554    0.000000E+00
           1        4555    0.000000E+00
           1        4556    0.000000E+00
           1        4557    0.000000E+00
           1        4558    0.000000E+00
           1        4559    0.000000E+00
           1        4560    0.000000E+00
           1        4561    0.000000E+00
           1        4562    0.000000E+00
           1        4563    0.000000E+00
           1        4564    0.000000E+00
           1        4565    0.000000E+00
           1        4566    0.000000E+00
           1        4567    0.000000E+00
           1        4568    0.000000E+00
           1        4569    0.000000E+00
           1        4570    0.000000E+00
           1        4571    0.000000E+00
           1        4572    0.000000E+00
           1        4573    0.000000E+00
           1        4574    0.000000E+00
           1        4575    0.000000E+00
           1        4576    0.000000E+00
           1        4577    0.000000E+00
           1        4578    0.000000E+00
           1        4579    0.000000E+00
           1        4580    0.000000E+00
           1        4581    0.000000E+00
           1        4582    0.000000E+00
           1        4583    0.000000E+00
           1        4584    0.000000E+00
           1        4585    0.000000E+00
           1        4586    0.000000E+00
           1        4587    0.000000E+00
           1        4588    0.000000E+00
           1        4589    0.000000E+00
           1        4590    0.000000E+00
           1        4591    0.000000E+00
           1        4592    0.000000E+00
           1        4593    0.000000E+00
           1        4594    0.000000E+00
           1        4595    0.000000E+00
           1        4596    0.000000E+00
           1        4597    0.000000E+00
           1        4598    0.000000E+00
           1        4599    0.000000E+00
           1        4600    0.000000E+00
           1        4601    0.000000E+00
           1        4602    0.000000E+00
           1        4603    0.000000E+00
           1        4604    0.000000E+00
           1        4605    0.000000E+00
           1        4606    0.000000E+00
           1        4607    0.000000E+00
           1        4608    0.000000E+00
           1        4609    0.000000E+00
           1        4610    0.000000E+00
           1        4611    0.000000E+00
           1        4612    0.000000E+00
           1        4613    0.000000E+00
           1        4614    0.000000E+00
           1        4615    0.000000E+00
           1        4616    0.000000E+00
           1        4617    0.000000E+00
           1        4618    0.000000E+00
           1        4619    0.000000E+00
           1        4620    0.000000E+00
           1        4621    0.000000E+00
           1        4622    0.000000E+00
           1        4623    0.000000E+00
           1        4624    0.000000E+00
           1        4625    0.000000E+00
           1        4626    0.000000E+00
           1        4627    0.000000E+00
           1        4628    0.000000E+00
           1        4629    0.000000E+00
           1        4630    0.000000E+00
           1        4631    0.000000E+00
           1        4632    0.000000E+00
           1        4633    0.000000E+00
           1        4634    0.000000E+00
           1        4635    0.000000E+00
           1        4636    0.000000E+00
           1        4637    0.000000E+00
           1        4638    0.000000E+00
           1        4639    0.000000E+00
           1        4640    0.000000E+00
           1        4641    0.000000E+00
           1        4642    0.000000E+00
           1        4643    0.000000E+00
           1        4644    0.000000E+00
           1        4645    0.000000E+00
           1        4646    0.000000E+00
           1        4647    0.000000E+00
           1        4648    0.000000E+00
           1        4649    0.000000E+00
           1        4650    0.000000E+00
           1        4651    0.000000E+00
           1        4652    0.000000E+00
           1        4653    0.000000E+00
           1        4654    0.000000E+00
           1        4655    0.000000E+00
           1        4656    0.000000E+00
           1        4657    0.000000E+00
           1        4658    0.000000E+00
           1        4659    0.000000E+00
           1        4660    0.000000E+00
           1        4661    0.000000E+00
           1        4662    0.000000E+00
           1        4663    0.000000E+00
           1        4664    0.000000E+00
           1        4665    0.000000E+00
           1        4666    0.000000E+00
           1        4667    0.000000E+00
           1        4668    0.000000E+00
           1        4669    0.000000E+00
           1        4670    0.000000E+00
           1        4671    0.000000E+00
           1        4672    0.000000E+00
           1        4673    0.000000E+00
           1        4674    0.000000E+00
           1        4675    0.000000E+00
           1        4676    0.000000E+00
           1        4677    0.000000E+00
           1        4678    0.000000E+00
           1        4679    0.000000E+00
           1        4680    0.000000E+00
           1        4681    0.000000E+00
           1        4682    0.000000E+00
           1        4683    0.000000E+00
           1        4684    0.000000E+00
           1        4685    0.000000E+00
           1        4686    0.000000E+00
           1        4687    0.000000E+00
           1        4688    0.000000E+00
           1        4689    0.000000E+00
           1        4690    0.000000E+00
           1        4691    0.000000E+00
           1        4692    0.000000E+00
           1        4693    0.000000E+00
           1        4694    0.000000E+00
           1        4695    0.000000E+00
           1        4696    0.000000E+00
           1        4697    0.000000E+00
           1        4698    0.000000E+00
           1        4699    0.000000E+00
           1        4700    0.000000E+00
           1        4701    0.000000E+00
           1        4702    0.000000E+00
           1        4703    0.000000E+00
           1        4704    0.000000E+00
           1        4705    0.000000E+00
           1        4706    0.000000E+00
           1        4707    0.000000E+00
           1        4708    0.000000E+00
           1        4709    0.000000E+00
           1        4710    0.000000E+00
           1        4711    0.000000E+00
           1        4712    0.000000E+00
           1        4713    0.000000E+00
           1        4714    0.000000E+00
           1        4715    0.000000E+00
           1        4716    0.000000E+00
           1        4717    0.000000E+00
           1        4718    0.000000E+00
           1        4719    0.000000E+00
           1        4720    0.000000E+00
           1        4721    0.000000E+00
           1        4722    0.000000E+00
           1        4723    0.000000E+00
           1        4724    0.000000E+00
           1        4725    0.000000E+00
           1        4726    0.000000E+00
           1        4727    0.000000E+00
           1        4728    0.000000E+00
           1        4729    0.000000E+00
           1        4730    0.000000E+00
           1        4731    0.000000E+00
           1        4732    0.000000E+00
           1        4733    0.000000E+00
           1        4734    0.000000E+00
           1        4735    0.000000E+00
           1        4736    0.000000E+00
           1        4737    0.000000E+00
           1        4738    0.000000E+00
           1        4739    0.000000E+00
           1        4740    0.000000E+00
           1        4741    0.000000E+00
           1        4742    0.000000E+00
           1        4743    0.000000E+00
           1        4744    0.000000E+00
           1        4745    0.000000E+00
           1        4746    0.000000E+00
           1        4747    0.000000E+00
           1        4748    0.000000E+00
           1        4749    0.000000E+00
           1        4750    0.000000E+00
           1        4751    0.000000E+00
           1        4752    0.000000E+00
           1        4753    0.000000E+00
           1        4754    0.000000E+00
           1        4755    0.000000E+00
           1        4756    0.000000E+00
           1        4757    0.000000E+00
           1        4758    0.000000E+00
           1        4759    0.000000E+00
           1        4760    0.000000E+00
           1        4761    0.000000E+00
           1        4762    0.000000E+00
           1        4763    0.000000E+00
           1        4764    0.000000E+00
           1        4765    0.000000E+00
           1        4766    0.000000E+00
           1        4767    0.000000E+00
           1        4768    0.000000E+00
           1        4769    0.000000E+00
           1        4770    0.000000E+00
           1        4771    0.000000E+00
           1        4772    0.000000E+00
           1        4773    0.000000E+00
           1        4774    0.000000E+00
           1        4775    0.000000E+00
           1        4776    0.000000E+00
           1        4777    0.000000E+00
           1        4778    0.000000E+00
           1        4779    0.000000E+00
           1        4780    0.000000E+00
           1        4781    0.000000E+00
           1        4782    0.000000E+00
           1        4783    0.000000E+00
           1        4784    0.000000E+00
           1        4785    0.000000E+00
           1        4786    0.000000E+00
           1        4787    0.000000E+00
           1        4788    0.000000E+00
           1        4789    0.000000E+00
           1        4790    0.000000E+00
           1        4791    0.000000E+00
           1        4792    0.000000E+00
           1        4793    0.000000E+00
           1        4794    0.000000E+00
           1        4795    0.000000E+00
           1        4796    0.000000E+00
           1        4797    0.000000E+00
           1        4798    0.000000E+00
           1        4799    0.000000E+00
           1        4800    0.000000E+00
           1        4801    0.000000E+00
           1        4802    0.000000E+00
           1        4803    0.000000E+00
           1        4804    0.000000E+00
           1        4805    0.000000E+00
           1        4806    0.000000E+00
           1        4807    0.000000E+00
           1        4808    0.000000E+00
           1        4809    0.000000E+00
           1        4810    0.000000E+00
           1        4811    0.000000E+00
           1        4812    0.000000E+00
           1        4813    0.000000E+00
           1        4814    0.000000E+00
           1        4815    0.000000E+00
           1        4816    0.000000E+00
           1        4817    0.000000E+00
           1        4818    0.000000E+00
           1        4819    0.000000E+00
           1        4820    0.000000E+00
           1        4821    0.000000E+00
           1        4822    0.000000E+00
           1        4823    0.000000E+00
           1        4824    0.000000E+00
           1        4825    0.000000E+00
           1        4826    0.000000E+00
           1        4827    0.000000E+00
           1        4828    0.000000E+00
           1        4829    0.000000E+00
           1        4830    0.000000E+00
           1        4831    0.000000E+00
           1        4832    0.000000E+00
           1        4833    0.000000E+00
           1        4834    0.000000E+00
           1        4835    0.000000E+00
           1        4836    0.000000E+00
           1        4837    0.000000E+00
           1        4838    0.000000E+00
           1        4839    0.000000E+00
           1        4840    0.000000E+00
           1        4841    0.000000E+00
           1        4842    0.000000E+00
           1        4843    0.000000E+00
           1        4844    0.000000E+00
           1        4845    0.000000E+00
           1        4846    0.000000E+00
           1        4847    0.000000E+00
           1        4848    0.000000E+00
           1        4849    0.000000E+00
           1        4850    0.000000E+00
           1        4851    0.000000E+00
           1        4852    0.000000E+00
           1        4853    0.000000E+00
           1        4854    0.000000E+00
           1        4855    0.000000E+00
           1        4856    0.000000E+00
           1        4857    0.000000E+00
           1        4858    0.000000E+00
           1        4859    0.000000E+00
           1        4860    0.000000E+00
           1        4861    0.000000E+00
           1        4862    0.000000E+00
           1        4863    0.000000E+00
           1        4864    0.000000E+00
           1        4865    0.000000E+00
           1        4866    0.000000E+00
           1        4867    0.000000E+00
           1        4868    0.000000E+00
           1        4869    0.000000E+00
           1        4870    0.000000E+00
           1        4871    0.000000E+00
           1        4872    0.000000E+00
           1        4873    0.000000E+00
           1        4874    0.000000E+00
           1        4875    0.000000E+00
           1        4876    0.000000E+00
           1        4877    0.000000E+00
           1        4878    0.000000E+00
           1        4879    0.000000E+00
           1        4880    0.000000E+00
           1        4881    0.000000E+00
           1        4882    0.000000E+00
           1        4883    0.000000E+00
           1        4884    0.000000E+00
           1        4885    0.000000E+00
           1        4886    0.000000E+00
           1        4887    0.000000E+00
           1        4888    0.000000E+00
           1        4889    0.000000E+00
           1        4890    0.000000E+00
           1        4891    0.000000E+00
           1        4892    0.000000E+00
           1        4893    0.000000E+00
           1        4894    0.000000E+00
           1        4895    0.000000E+00
           1        4896    0.000000E+00
           1        4897    0.000000E+00
           1        4898    0.000000E+00
           1        4899    0.000000E+00
           1        4900    0.000000E+00
           1        4901    0.000000E+00
           1        4902    0.000000E+00
           1        4903    0.000000E+00
           1        4904    0.000000E+00
           1        4905    0.000000E+00
           1        4906    0.000000E+00
           1        4907    0.000000E+00
           1        4908    0.000000E+00
           1        4909    0.000000E+00
           1        4910    0.000000E+00
           1        4911    0.000000E+00
           1        4912    0.000000E+00
           1        4913    0.000000E+00
           1        4914    0.000000E+00
           1        4915    0.000000E+00
           1        4916    0.000000E+00
           1        4917    0.000000E+00
           1        4918    0.000000E+00
           1        4919    0.000000E+00
           1        4920    0.000000E+00
           1        4921    0.000000E+00
           1        4922    0.000000E+00
           1        4923    0.000000E+00
           1        4924    0.000000E+00
           1        4925    0.000000E+00
           1        4926    0.000000E+00
           1        4927    0.000000E+00
           1        4928    0.000000E+00
           1        4929    0.000000E+00
           1        4930    0.000000E+00
           1        4931    0.000000E+00
           1        4932    0.000000E+00
           1        4933    0.000000E+00
           1        4934    0.000000E+00
           1        4935    0.000000E+00
           1        4936    0.000000E+00
           1        4937    0.000000E+00
           1        4938    0.000000E+00
           1        4939    0.000000E+00
           1        4940    0.000000E+00
           1        4941    0.000000E+00
           1        4942    0.000000E+00
           1        4943    0.000000E+00
           1        4944    0.000000E+00
           1        4945    0.000000E+00
           1        4946    0.000000E+00
           1        4947    0.000000E+00
           1        4948    0.000000E+00
           1        4949    0.000000E+00
           1        4950    0.000000E+00
           1        4951    0.000000E+00
           1        4952    0.000000E+00
           1        4953    0.000000E+00
           1        4954    0.000000E+00
           1        4955    0.000000E+00
           1        4956    0.000000E+00
           1        4957    0.000000E+00
           1        4958    0.000000E+00
           1        4959    0.000000E+00
           1        4960    0.000000E+00
           1        4961    0.000000E+00
           1        4962    0.000000E+00
           1        4963    0.000000E+00
           1        4964    0.000000E+00
           1        4965    0.000000E+00
           1        4966    0.000000E+00
           1        4967    0.000000E+00
           1        4968    0.000000E+00
           1        4969    0.000000E+00
           1        4970    0.000000E+00
           1        4971    0.000000E+00
           1        4972    0.000000E+00
           1        4973    0.000000E+00
           1        4974    0.000000E+00
           1        4975    0.000000E+00
           1        4976    0.000000E+00
           1        4977    0.000000E+00
           1        4978    0.000000E+00
           1        4979    0.000000E+00
           1        4980    0.000000E+00
           1        4981    0.000000E+00
           1        4982    0.000000E+00
           1        4983    0.000000E+00
           1        4984    0.000000E+00
           1        4985    0.000000E+00
           1        4986    0.000000E+00
           1        4987    0.000000E+00
           1        4988    0.000000E+00
           1        4989    0.000000E+00
           1        4990    0.000000E+00
           1        4991    0.000000E+00
           1        4992    0.000000E+00
           1        4993    0.000000E+00
           1        4994    0.000000E+00
           1        4995    0.000000E+00
           1        4996    0.000000E+00
           1        4997    0.000000E+00
           1        4998    0.000000E+00
           1        4999    0.000000E+00
           1        5000    0.000000E+00
           1        5001    0.000000E+00
           1        5002    0.000000E+00
           1        5003    0.000000E+00
           1        5004    0.000000E+00
           1        5005    0.000000E+00
           1        5006    0.000000E+00
           1        5007    0.000000E+00
           1        5008    0.000000E+00
           1        5009    0.000000E+00
           1        5010    0.000000E+00
           1        5011    0.000000E+00
           1        5012    0.000000E+00
           1        5013    0.000000E+00
           1        5014    0.000000E+00
           1        5015    0.000000E+00
           1        5016    0.000000E+00
           1        5017    0.000000E+00
           1        5018    0.000000E+00
           1        5019    0.000000E+00
           1        5020    0.000000E+00
           1        5021    0.000000E+00
           1        5022    0.000000E+00
           1        5023    0.000000E+00
           1        5024    0.000000E+00
           1        5025    0.000000E+00
           1        5026    0.000000E+00
           1        5027    0.000000E+00
           1        5028    0.000000E+00
           1        5029    0.000000E+00
           1        5030    0.000000E+00
           1        5031    0.000000E+00
           1        5032    0.000000E+00
           1        5033    0.000000E+00
           1        5034    0.000000E+00
           1        5035    0.000000E+00
           1        5036    0.000000E+00
           1        5037    0.000000E+00
           1        5038    0.000000E+00
           1        5039    0.000000E+00
           1        5040    0.000000E+00
           1        5041    0.000000E+00
           1        5042    0.000000E+00
           1        5043    0.000000E+00
           1        5044    0.000000E+00
           1        5045    0.000000E+00
           1        5046    0.000000E+00
           1        5047    0.000000E+00
           1        5048    0.000000E+00
           1        5049    0.000000E+00
           1        5050    0.000000E+00
           1        5051    0.000000E+00
           1        5052    0.000000E+00
           1        5053    0.000000E+00
           1        5054    0.000000E+00
           1        5055    0.000000E+00
           1        5056    0.000000E+00
           1        5057    0.000000E+00
           1        5058    0.000000E+00
           1        5059    0.000000E+00
           1        5060    0.000000E+00
           1        5061    0.000000E+00
           1        5062    0.000000E+00
           1        5063    0.000000E+00
           1        5064    0.000000E+00
           1        5065    0.000000E+00
           1        5066    0.000000E+00
           1        5067    0.000000E+00
           1        5068    0.000000E+00
           1        5069    0.000000E+00
           1        5070    0.000000E+00
           1        5071    0.000000E+00
           1        5072    0.000000E+00
           1        5073    0.000000E+00
           1        5074    0.000000E+00
           1        5075    0.000000E+00
           1        5076    0.000000E+00
           1        5077    0.000000E+00
           1        5078    0.000000E+00
           1        5079    0.000000E+00
           1        5080    0.000000E+00
           1        5081    0.000000E+00
           1        5082    0.000000E+00
           1        5083    0.000000E+00
           1        5084    0.000000E+00
           1        5085        1.000000
           1        5086    0.000000E+00
           1        5087        1.000000
           1        5088        1.000000
           1        5089        1.000000
           1        5090        1.000000
           1        5091        1.000000
           1        5092        1.000000
           1        5093        1.000000
           1        5094        1.000000
           1        5095        1.000000
           1        5096        1.000000
           1        5097        1.000000
           1        5098        1.000000
           1        5099        1.000000
           1        5100        1.000000
           1        5101        1.000000
           1        5102        2.000000
           1        5103        2.000000
           1        5104        2.000000
           1        5105        2.000000
           1        5106        1.000000
           1        5107        2.000000
           1        5108        2.000000
           1        5109        2.000000
           1        5110        2.000000
           1        5111        2.000000
           1        5112        2.000000
           1        5113        2.000000
           1        5114        2.000000
           1        5115        3.000000
           1        5116        3.000000
           1        5117        3.000000
           1        5118        3.000000
           1        5119        3.000000
           1        5120        3.000000
           1        5121        3.000000
           1        5122        3.000000
           1        5123        3.000000
           1        5124        2.000000
           1        5125        3.000000
           1        5126        3.000000
           1        5127        3.000000
           1        5128        3.000000
           1        5129        3.000000
           1        5130        2.000000
           1        5131        2.000000
           1        5132        2.000000
           1        5133        2.000000
           1        5134        3.000000
           1        5135        3.000000
           1        5136        2.000000
           1        5137        3.000000
           1        5138        2.000000
           1        5139        3.000000
           1        5140        3.000000
           1        5141        2.000000
           1        5142        2.000000
           1        5143        3.000000
           1        5144        2.000000
           1        5145        2.000000
           1        5146        2.000000
           1        5147        1.000000
           1        5148        3.000000
           1        5149        3.000000
           1        5150        3.000000
           1        5151        3.000000
           1        5152        2.000000
           1        5153        2.000000
           1        5154        2.000000
           1        5155        2.000000
           1        5156        2.000000
           1        5157        2.000000
           1        5158        2.000000
           1        5159        2.000000
           1        5160        2.000000
           1        5161        2.000000
           1        5162        2.000000
           1        5163        2.000000
           1        5164        2.000000
           1        5165        1.000000
           1        5166        1.000000
           1        5167    0.000000E+00
           1        5168    0.000000E+00
           1        5169        1.000000
           1        5170        1.000000
           1        5171        1.000000
           1        5172        1.000000
           1        5173        1.000000
           1        5174        1.000000
           1        5175        1.000000
           1        5176        1.000000
           1        5177        1.000000
           1        5178        1.000000
           1        5179        1.000000
           1        5180        1.000000
           1        5181        1.000000
           1        5182        1.000000
           1        5183    0.000000E+00
           1        5184    0.000000E+00
           1        5185    0.000000E+00
           1        5186    0.000000E+00
           1        5187        1.000000
           1        5188        1.000000
           1        5189        1.000000
           1        5190        1.000000
           1        5191        1.000000
           1        5192        1.000000
           1        5193        1.000000
           1        5194        1.000000
           1        5195        1.000000
           1        5196        1.000000
           1        5197        1.000000
           1        5198        1.000000
           1        5199        1.000000
           1        5200        1.000000
           1        5201    0.000000E+00
           1        5202    0.000000E+00
           1        5203    0.000000E+00
           1        5204    0.000000E+00
           1        5205    0.000000E+00
           1        5206    0.000000E+00
           1        5207    0.000000E+00
           1        5208    0.000000E+00
           1        5209    0.000000E+00
           1        5210    0.000000E+00
           1        5211    0.000000E+00
           1        5212    0.000000E+00
           1        5213    0.000000E+00
           1        5214    0.000000E+00
           1        5215    0.000000E+00
           1        5216    0.000000E+00
           1        5217    0.000000E+00
           1        5218    0.000000E+00
           1        5219    0.000000E+00
           1        5220    0.000000E+00
           1        5221    0.000000E+00
           1        5222    0.000000E+00
           1        5223    0.000000E+00
           1        5224    0.000000E+00
           1        5225    0.000000E+00
           1        5226    0.000000E+00
           1        5227    0.000000E+00
           1        5228    0.000000E+00
           1        5229    0.000000E+00
           1        5230    0.000000E+00
           1        5231    0.000000E+00
           1        5232    0.000000E+00
           1        5233    0.000000E+00
           1        5234    0.000000E+00
           1        5235    0.000000E+00
           1        5236    0.000000E+00
           1        5237    0.000000E+00
           1        5238    0.000000E+00
           1        5239    0.000000E+00
           1        5240    0.000000E+00
           1        5241    0.000000E+00
           1        5242    0.000000E+00
           1        5243    0.000000E+00
           1        5244    0.000000E+00
           1        5245    0.000000E+00
           1        5246    0.000000E+00
           1        5247    0.000000E+00
           1        5248    0.000000E+00
           1        5249    0.000000E+00
           1        5250    0.000000E+00
           1        5251    0.000000E+00
           1        5252    0.000000E+00
           1        5253    0.000000E+00
           1        5254    0.000000E+00
           1        5255    0.000000E+00
           1        5256    0.000000E+00
           1        5257    0.000000E+00
           1        5258    0.000000E+00
           1        5259    0.000000E+00
           1        5260    0.000000E+00
           1        5261    0.000000E+00
           1        5262    0.000000E+00
           1        5263    0.000000E+00
           1        5264        1.000000
           1        5265        1.000000
           1        5266        1.000000
           1        5267        1.000000
           1        5268        1.000000
           1        5269        1.000000
           1        5270        1.000000
           1        5271        1.000000
           1        5272        1.000000
           1        5273        1.000000
           1        5274        1.000000
           1        5275        1.000000
           1        5276        1.000000
           1        5277        1.000000
           1        5278        1.000000
           1        5279        1.000000
           1        5280    0.000000E+00
           1        5281    0.000000E+00
           1        5282    0.000000E+00
           1        5283    0.000000E+00
           1        5284    0.000000E+00
           1        5285    0.000000E+00
           1        5286    0.000000E+00
           1        5287    0.000000E+00
           1        5288    0.000000E+00
           1        5289    0.000000E+00
           1        5290    0.000000E+00
           1        5291    0.000000E+00
           1        5292    0.000000E+00
           1        5293    0.000000E+00
           1        5294    0.000000E+00
           1        5295    0.000000E+00
           1        5296    0.000000E+00
           1        5297    0.000000E+00
           1        5298    0.000000E+00
           1        5299    0.000000E+00
           1        5300    0.000000E+00
           1        5301    0.000000E+00
           1        5302    0.000000E+00
           1        5303    0.000000E+00
           1        5304    0.000000E+00
           1        5305    0.000000E+00
           1        5306    0.000000E+00
           1        5307    0.000000E+00
           1        5308    0.000000E+00
           1        5309    0.000000E+00
           1        5310    0.000000E+00
           1        5311    0.000000E+00
           1        5312    0.000000E+00
           1        5313    0.000000E+00
           1        5314    0.000000E+00
           1        5315    0.000000E+00
           1        5316    0.000000E+00
           1        5317    0.000000E+00
           1        5318    0.000000E+00
           1        5319    0.000000E+00
           1        5320    0.000000E+00
           1        5321    0.000000E+00
           1        5322    0.000000E+00
           1        5323    0.000000E+00
           1        5324    0.000000E+00
           1        5325    0.000000E+00
           1        5326    0.000000E+00
           1        5327    0.000000E+00
           1        5328    0.000000E+00
           1        5329    0.000000E+00
           1        5330    0.000000E+00
           1        5331    0.000000E+00
           1        5332    0.000000E+00
           1        5333    0.000000E+00
           1        5334    0.000000E+00
           1        5335    0.000000E+00
           1        5336    0.000000E+00
           1        5337    0.000000E+00
           1        5338    0.000000E+00
           1        5339    0.000000E+00
           1        5340    0.000000E+00
           1        5341    0.000000E+00
           1        5342    0.000000E+00
           1        5343    0.000000E+00
           1        5344    0.000000E+00
           1        5345    0.000000E+00
           1        5346    0.000000E+00
           1        5347    0.000000E+00
           1        5348    0.000000E+00
           1        5349    0.000000E+00
           1        5350    0.000000E+00
           1        5351    0.000000E+00
           1        5352    0.000000E+00
           1        5353    0.000000E+00
           1        5354    0.000000E+00
           1        5355    0.000000E+00
           1        5356    0.000000E+00
           1        5357    0.000000E+00
           1        5358    0.000000E+00
           1        5359    0.000000E+00
           1        5360    0.000000E+00
           1        5361    0.000000E+00
           1        5362    0.000000E+00
           1        5363    0.000000E+00
           1        5364    0.000000E+00
           1        5365    0.000000E+00
           1        5366    0.000000E+00
           1        5367    0.000000E+00
           1        5368    0.000000E+00
           1        5369    0.000000E+00
           1        5370    0.000000E+00
           1        5371    0.000000E+00
           1        5372    0.000000E+00
           1        5373    0.000000E+00
           1        5374    0.000000E+00
           1        5375    0.000000E+00
           1        5376    0.000000E+00
           1        5377    0.000000E+00
           1        5378    0.000000E+00
           1        5379    0.000000E+00
           1        5380    0.000000E+00
           1        5381    0.000000E+00
           1        5382    0.000000E+00
           1        5383    0.000000E+00
           1        5384    0.000000E+00
           1        5385    0.000000E+00
           1        5386    0.000000E+00
           1        5387    0.000000E+00
           1        5388    0.000000E+00
           1        5389    0.000000E+00
           1        5390    0.000000E+00
           1        5391    0.000000E+00
           1        5392    0.000000E+00
           1        5393    0.000000E+00
           1        5394    0.000000E+00
           1        5395    0.000000E+00
           1        5396    0.000000E+00
           1        5397    0.000000E+00
           1        5398    0.000000E+00
           1        5399    0.000000E+00
           1        5400    0.000000E+00
           2           1    0.000000E+00
           2           2    0.000000E+00
           2           3    0.000000E+00
           2           4    0.000000E+00
           2           5    0.000000E+00
           2           6    0.000000E+00
           2           7    0.000000E+00
           2           8    0.000000E+00
           2           9    0.000000E+00
           2          10    0.000000E+00
           2          11    0.000000E+00
           2          12    0.000000E+00
           2          13    0.000000E+00
           2          14    0.000000E+00
           2          15    0.000000E+00
           2          16    0.000000E+00
           2          17    0.000000E+00
           2          18    0.000000E+00
           2          19    0.000000E+00
           2          20    0.000000E+00
           2          21    0.000000E+00
           2          22    0.000000E+00
           2          23    0.000000E+00
           2          24    0.000000E+00
           2          25    0.000000E+00
           2          26    0.000000E+00
           2          27    0.000000E+00
           2          28    0.000000E+00
           2          29    0.000000E+00
           2          30    0.000000E+00
           2          31    0.000000E+00
           2          32    0.000000E+00
           2          33    0.000000E+00
           2          34    0.000000E+00
           2          35    0.000000E+00
           2          36    0.000000E+00
           2          37    0.000000E+00
           2          38    0.000000E+00
           2          39    0.000000E+00
           2          40    0.000000E+00
           2          41    0.000000E+00
           2          42    0.000000E+00
           2          43    0.000000E+00
           2          44    0.000000E+00
           2          45    0.000000E+00
           2          46    0.000000E+00
           2          47    0.000000E+00
           2          48    0.000000E+00
           2          49    0.000000E+00
           2          50    0.000000E+00
           2          51    0.000000E+00
           2          52    0.000000E+00
           2          53    0.000000E+00
           2          54    0.000000E+00
           2          55    0.000000E+00
           2          56    0.000000E+00
           2          57    0.000000E+00
           2          58    0.000000E+00
           2          59    0.000000E+00
           2          60    0.000000E+00
           2          61    0.000000E+00
           2          62    0.000000E+00
           2          63    0.000000E+00
           2          64    0.000000E+00
           2          65    0.000000E+00
           2          66    0.000000E+00
           2          67    0.000000E+00
           2          68    0.000000E+00
           2          69    0.000000E+00
           2          70    0.000000E+00
           2          71        1.000000
           2          72    0.000000E+00
           2          73        2.000000
           2          74        1.000000
           2          75        3.000000
           2          76    0.000000E+00
           2          77    0.000000E+00
           2          78    0.000000E+00
           2          79        1.000000
           2          80    0.000000E+00
           2          81    0.000000E+00
           2          82    0.000000E+00
           2          83    0.000000E+00
           2          84        1.000000
           2          85    0.000000E+00
           2          86    0.000000E+00
           2          87    0.000000E+00
           2          88    0.000000E+00
           2          89    0.000000E+00
           2          90    0.000000E+00
           2          91        1.000000
           2          92    0.000000E+00
           2          93    0.000000E+00
           2          94    0.000000E+00
           2          95    0.000000E+00
           2          96    0.000000E+00
           2          97        1.000000
           2          98    0.000000E+00
           2          99        1.000000
           2         100    0.000000E+00
           2         101    0.000000E+00
           2         102        1.000000
           2         103    0.000000E+00
           2         104    0.000000E+00
           2         105    0.000000E+00
           2         106    0.000000E+00
           2         107    0.000000E+00
           2         108    0.000000E+00
           2         109    0.000000E+00
           2         110    0.000000E+00
           2         111        1.000000
           2         112    0.000000E+00
           2         113    0.000000E+00
           2         114    0.000000E+00
           2         115    0.000000E+00
           2         116        2.000000
           2         117    0.000000E+00
           2         118    0.000000E+00
           2         119    0.000000E+00
           2         120    0.000000E+00
           2         121    0.000000E+00
           2         122    0.000000E+00
           2         123    0.000000E+00
           2         124    0.000000E+00
           2         125    0.000000E+00
           2         126    0.000000E+00
           2         127    0.000000E+00
           2         128    0.000000E+00
           2         129    0.000000E+00
           2         130    0.000000E+00
           2         131    0.000000E+00
           2         132        1.000000
           2         133        1.000000
           2         134    0.000000E+00
           2         135    0.000000E+00
           2         136    0.000000E+00
           2         137    0.000000E+00
           2         138    0.000000E+00
           2         139    0.000000E+00
           2         140    0.000000E+00
           2         141    0.000000E+00
           2         142    0.000000E+00
           2         143    0.000000E+00
           2         144        2.000000
           2         145    0.000000E+00
           2         146    0.000000E+00
           2         147    0.000000E+00
           2         148    0.000000E+00
           2         149        1.000000
           2         150    0.000000E+00
           2         151    0.000000E+00
           2         152    0.000000E+00
           2         153    0.000000E+00
           2         154    0.000000E+00
           2         155    0.000000E+00
           2         156    0.000000E+00
           2         157    0.000000E+00
           2         158    0.000000E+00
           2         159    0.000000E+00
           2         160    0.000000E+00
           2         161    0.000000E+00
           2         162    0.000000E+00
           2         163    0.000000E+00
           2         164    0.000000E+00
           2         165    0.000000E+00
           2         166    0.000000E+00
           2         167    0.000000E+00
           2         168    0.000000E+00
           2         169    0.000000E+00
           2         170    0.000000E+00
           2         171    0.000000E+00
           2         172    0.000000E+00
           2         173    0.000000E+00
           2         174    0.000000E+00
           2         175    0.000000E+00
           2         176    0.000000E+00
           2         177    0.000000E+00
           2         178    0.000000E+00
           2         179    0.000000E+00
           2         180    0.000000E+00
           2         181    0.000000E+00
           2         182    0.000000E+00
           2         183    0.000000E+00
           2         184    0.000000E+00
           2         185    0.000000E+00
           2         186    0.000000E+00
           2         187    0.000000E+00
           2         188    0.000000E+00
           2         189    0.000000E+00
           2         190    0.000000E+00
           2         191    0.000000E+00
           2         192    0.000000E+00
           2         193    0.000000E+00
           2         194    0.000000E+00
           2         195    0.000000E+00
           2         196    0.000000E+00
           2         197    0.000000E+00
           2         198        1.000000
           2         199    0.000000E+00
           2         200    0.000000E+00
           2         201    0.000000E+00
           2         202    0.000000E+00
           2         203    0.000000E+00
           2         204    0.000000E+00
           2         205    0.000000E+00
           2         206    0.000000E+00
           2         207    0.000000E+00
           2         208    0.000000E+00
           2         209    0.000000E+00
           2         210    0.000000E+00
           2         211    0.000000E+00
           2         212    0.000000E+00
           2         213    0.000000E+00
           2         214    0.000000E+00
           2         215    0.000000E+00
           2         216    0.000000E+00
           2         217    0.000000E+00
           2         218    0.000000E+00
           2         219    0.000000E+00
           2         220    0.000000E+00
           2         221    0.000000E+00
           2         222    0.000000E+00
           2         223    0.000000E+00
           2         224    0.000000E+00
           2         225    0.000000E+00
           2         226    0.000000E+00
           2         227    0.000000E+00
           2         228    0.000000E+00
           2         229    0.000000E+00
           2         230    0.000000E+00
           2         231    0.000000E+00
           2         232    0.000000E+00
           2         233    0.000000E+00
           2         234        1.000000
           2         235    0.000000E+00
           2         236    0.000000E+00
           2         237    0.000000E+00
           2         238    0.000000E+00
           2         239    0.000000E+00
           2         240    0.000000E+00
           2         241    0.000000E+00
           2         242    0.000000E+00
           2         243    0.000000E+00
           2         244    0.000000E+00
           2         245    0.000000E+00
           2         246    0.000000E+00
           2         247    0.000000E+00
           2         248    0.000000E+00
           2         249    0.000000E+00
           2         250    0.000000E+00
           2         251    0.000000E+00
           2         252    0.000000E+00
           2         253    0.000000E+00
           2         254    0.000000E+00
           2         255        1.000000
           2         256    0.000000E+00
           2         257    0.000000E+00
           2         258    0.000000E+00
           2         259    0.000000E+00
           2         260    0.000000E+00
           2         261        1.000000
           2         262    0.000000E+00
           2         263    0.000000E+00
           2         264    0.000000E+00
           2         265    0.000000E+00
           2         266        1.000000
           2         267    0.000000E+00
           2         268    0.000000E+00
           2         269    0.000000E+00
           2         270    0.000000E+00
           2         271    0.000000E+00
           2         272    0.000000E+00
           2         273    0.000000E+00
           2         274    0.000000E+00
           2         275    0.000000E+00
           2         276        1.000000
           2         277    0.000000E+00
           2         278    0.000000E+00
           2         279    0.000000E+00
           2         280    0.000000E+00
           2         281    0.000000E+00
           2         282    0.000000E+00
           2         283    0.000000E+00
           2         284        1.000000
           2         285    0.000000E+00
           2         286    0.000000E+00
           2         287    0.000000E+00
           2         288    0.000000E+00
           2         289        1.000000
           2         290    0.000000E+00
           2         291    0.000000E+00
           2         292    0.000000E+00
           2         293    0.000000E+00
           2         294    0.000000E+00
           2         295    0.000000E+00
           2         296    0.000000E+00
           2         297    0.000000E+00
           2         298    0.000000E+00
           2         299    0.000000E+00
           2         300    0.000000E+00
           2         301    0.000000E+00
           2         302        1.000000
           2         303    0.000000E+00
           2         304    0.000000E+00
           2         305    0.000000E+00
           2         306    0.000000E+00
           2         307    0.000000E+00
           2         308    0.000000E+00
           2         309    0.000000E+00
           2         310    0.000000E+00
           2         311    0.000000E+00
           2         312    0.000000E+00
           2         313    0.000000E+00
           2         314    0.000000E+00
           2         315    0.000000E+00
           2         316    0.000000E+00
           2         317    0.000000E+00
           2         318    0.000000E+00
           2         319    0.000000E+00
           2         320    0.000000E+00
           2         321    0.000000E+00
           2         322    0.000000E+00
           2         323    0.000000E+00
           2         324    0.000000E+00
           2         325    0.000000E+00
           2         326    0.000000E+00
           2         327        1.000000
           2         328    0.000000E+00
           2         329    0.000000E+00
           2         330    0.000000E+00
           2         331    0.000000E+00
           2         332    0.000000E+00
           2         333        1.000000
           2         334    0.000000E+00
           2         335    0.000000E+00
           2         336    0.000000E+00
           2         337    0.000000E+00
           2         338    0.000000E+00
           2         339    0.000000E+00
           2         340    0.000000E+00
           2         341    0.000000E+00
           2         342    0.000000E+00
           2         343    0.000000E+00
           2         344    0.000000E+00
           2         345    0.000000E+00
           2         346    0.000000E+00
           2         347    0.000000E+00
           2         348    0.000000E+00
           2         349    0.000000E+00
           2         350    0.000000E+00
           2         351    0.000000E+00
           2         352    0.000000E+00
           2         353    0.000000E+00
           2         354    0.000000E+00
           2         355    0.000000E+00
           2         356    0.000000E+00
           2         357    0.000000E+00
           2         358    0.000000E+00
           2         359    0.000000E+00
           2         360    0.000000E+00
           2         361    0.000000E+00
           2         362    0.000000E+00
           2         363    0.000000E+00
           2         364    0.000000E+00
           2         365    0.000000E+00
           2         366    0.000000E+00
           2         367    0.000000E+00
           2         368    0.000000E+00
           2         369    0.000000E+00
           2         370    0.000000E+00
           2         371    0.000000E+00
           2         372    0.000000E+00
           2         373    0.000000E+00
           2         374    0.000000E+00
           2         375    0.000000E+00
           2         376    0.000000E+00
           2         377    0.000000E+00
           2         378    0.000000E+00
           2         379    0.000000E+00
           2         380    0.000000E+00
           2         381    0.000000E+00
           2         382    0.000000E+00
           2         383    0.000000E+00
           2         384    0.000000E+00
           2         385    0.000000E+00
           2         386    0.000000E+00
           2         387    0.000000E+00
           2         388    0.000000E+00
           2         389    0.000000E+00
           2         390    0.000000E+00
           2         391    0.000000E+00
           2         392    0.000000E+00
           2         393    0.000000E+00
           2         394    0.000000E+00
           2         395    0.000000E+00
           2         396    0.000000E+00
           2         397    0.000000E+00
           2         398    0.000000E+00
           2         399    0.000000E+00
           2         400    0.000000E+00
           2         401    0.000000E+00
           2         402    0.000000E+00
           2         403    0.000000E+00
           2         404    0.000000E+00
           2         405    0.000000E+00
           2         406    0.000000E+00
           2         407    0.000000E+00
           2         408    0.000000E+00
           2         409    0.000000E+00
           2         410    0.000000E+00
           2         411    0.000000E+00
           2         412    0.000000E+00
           2         413    0.000000E+00
           2         414    0.000000E+00
           2         415    0.000000E+00
           2         416    0.000000E+00
           2         417    0.000000E+00
           2         418    0.000000E+00
           2         419    0.000000E+00
           2         420    0.000000E+00
           2         421    0.000000E+00
           2         422    0.000000E+00
           2         423    0.000000E+00
           2         424    0.000000E+00
           2         425    0.000000E+00
           2         426    0.000000E+00
           2         427    0.000000E+00
           2         428        3.000000
           2         429    0.000000E+00
           2         430    0.000000E+00
           2         431    0.000000E+00
           2         432    0.000000E+00
           2         433    0.000000E+00
           2         434    0.000000E+00
           2         435    0.000000E+00
           2         436    0.000000E+00
           2         437    0.000000E+00
           2         438    0.000000E+00
           2         439    0.000000E+00
           2         440    0.000000E+00
           2         441    0.000000E+00
           2         442    0.000000E+00
           2         443    0.000000E+00
           2         444    0.000000E+00
           2         445    0.000000E+00
           2         446    0.000000E+00
           2         447    0.000000E+00
           2         448    0.000000E+00
           2         449    0.000000E+00
           2         450    0.000000E+00
           2         451    0.000000E+00
           2         452    0.000000E+00
           2         453    0.000000E+00
           2         454        1.000000
           2         455    0.000000E+00
           2         456    0.000000E+00
           2         457    0.000000E+00
           2         458    0.000000E+00
           2         459    0.000000E+00
           2         460    0.000000E+00
           2         461    0.000000E+00
           2         462    0.000000E+00
           2         463    0.000000E+00
           2         464    0.000000E+00
           2         465    0.000000E+00
           2         466    0.000000E+00
           2         467    0.000000E+00
           2         468    0.000000E+00
           2         469    0.000000E+00
           2         470    0.000000E+00
           2         471    0.000000E+00
           2         472    0.000000E+00
           2         473    0.000000E+00
           2         474    0.000000E+00
           2         475    0.000000E+00
           2         476    0.000000E+00
           2         477    0.000000E+00
           2         478    0.000000E+00
           2         479        1.000000
           2         480    0.000000E+00
           2         481    0.000000E+00
           2         482    0.000000E+00
           2         483    0.000000E+00
           2         484    0.000000E+00
           2         485    0.000000E+00
           2         486    0.000000E+00
           2         487    0.000000E+00
           2         488    0.000000E+00
           2         489    0.000000E+00
           2         490    0.000000E+00
           2         491    0.000000E+00
           2         492    0.000000E+00
           2         493    0.000000E+00
           2         494    0.000000E+00
           2         495    0.000000E+00
           2         496    0.000000E+00
           2         497    0.000000E+00
           2         498    0.000000E+00
           2         499    0.000000E+00
           2         500    0.000000E+00
           2         501    0.000000E+00
           2         502    0.000000E+00
           2         503    0.000000E+00
           2         504    0.000000E+00
           2         505    0.000000E+00
           2         506    0.000000E+00
           2         507    0.000000E+00
           2         508    0.000000E+00
           2         509    0.000000E+00
           2         510    0.000000E+00
           2         511    0.000000E+00
           2         512    0.000000E+00
           2         513    0.000000E+00
           2         514    0.000000E+00
           2         515    0.000000E+00
           2         516    0.000000E+00
           2         517    0.000000E+00
           2         518    0.000000E+00
           2         519    0.000000E+00
           2         520    0.000000E+00
           2         521    0.000000E+00
           2         522    0.000000E+00
           2         523    0.000000E+00
           2         524    0.000000E+00
           2         525    0.000000E+00
           2         526    0.000000E+00
           2         527    0.000000E+00
           2         528    0.000000E+00
           2         529    0.000000E+00
           2         530    0.000000E+00
           2         531    0.000000E+00
           2         532    0.000000E+00
           2         533    0.000000E+00
           2         534    0.000000E+00
           2         535    0.000000E+00
           2         536    0.000000E+00
           2         537    0.000000E+00
           2         538    0.000000E+00
           2         539    0.000000E+00
           2         540    0.000000E+00
           2         541    0.000000E+00
           2         542    0.000000E+00
           2         543    0.000000E+00
           2         544    0.000000E+00
           2         545    0.000000E+00
           2         546    0.000000E+00
           2         547    0.000000E+00
           2         548    0.000000E+00
           2         549    0.000000E+00
           2         550    0.000000E+00
           2         551    0.000000E+00
           2         552    0.000000E+00
           2         553    0.000000E+00
           2         554    0.000000E+00
           2         555    0.000000E+00
           2         556    0.000000E+00
           2         557    0.000000E+00
           2         558        1.000000
           2         559    0.000000E+00
           2         560    0.000000E+00
           2         561    0.000000E+00
           2         562    0.000000E+00
           2         563    0.000000E+00
           2         564    0.000000E+00
           2         565    0.000000E+00
           2         566    0.000000E+00
           2         567    0.000000E+00
           2         568    0.000000E+00
           2         569    0.000000E+00
           2         570    0.000000E+00
           2         571    0.000000E+00
           2         572    0.000000E+00
           2         573    0.000000E+00
           2         574    0.000000E+00
           2         575    0.000000E+00
           2         576    0.000000E+00
           2         577    0.000000E+00
           2         578    0.000000E+00
           2         579    0.000000E+00
           2         580    0.000000E+00
           2         581    0.000000E+00
           2         582    0.000000E+00
           2         583    0.000000E+00
           2         584    0.000000E+00
           2         585    0.000000E+00
           2         586    0.000000E+00
           2         587    0.000000E+00
           2         588    0.000000E+00
           2         589    0.000000E+00
           2         590    0.000000E+00
           2         591    0.000000E+00
           2         592    0.000000E+00
           2         593    0.000000E+00
           2         594    0.000000E+00
           2         595    0.000000E+00
           2         596    0.000000E+00
           2         597    0.000000E+00
           2         598    0.000000E+00
           2         599    0.000000E+00
           2         600    0.000000E+00
           2         601    0.000000E+00
           2         602    0.000000E+00
           2         603    0.000000E+00
           2         604    0.000000E+00
           2         605    0.000000E+00
           2         606    0.000000E+00
           2         607    0.000000E+00
           2         608        1.000000
           2         609    0.000000E+00
           2         610    0.000000E+00
           2         611    0.000000E+00
           2         612    0.000000E+00
           2         613    0.000000E+00
           2         614    0.000000E+00
           2         615    0.000000E+00
           2         616    0.000000E+00
           2         617    0.000000E+00
           2         618    0.000000E+00
           2         619    0.000000E+00
           2         620    0.000000E+00
           2         621    0.000000E+00
           2         622    0.000000E+00
           2         623    0.000000E+00
           2         624    0.000000E+00
           2         625    0.000000E+00
           2         626    0.000000E+00
           2         627    0.000000E+00
           2         628    0.000000E+00
           2         629    0.000000E+00
           2         630    0.000000E+00
           2         631    0.000000E+00
           2         632    0.000000E+00
           2         633    0.000000E+00
           2         634    0.000000E+00
           2         635    0.000000E+00
           2         636    0.000000E+00
           2         637    0.000000E+00
           2         638    0.000000E+00
           2         639    0.000000E+00
           2         640    0.000000E+00
           2         641    0.000000E+00
           2         642    0.000000E+00
           2         643    0.000000E+00
           2         644    0.000000E+00
           2         645    0.000000E+00
           2         646    0.000000E+00
           2         647    0.000000E+00
           2         648    0.000000E+00
           2         649    0.000000E+00
           2         650    0.000000E+00
           2         651    0.000000E+00
           2         652    0.000000E+00
           2         653    0.000000E+00
           2         654    0.000000E+00
           2         655    0.000000E+00
           2         656    0.000000E+00
           2         657    0.000000E+00
           2         658    0.000000E+00
           2         659    0.000000E+00
           2         660    0.000000E+00
           2         661    0.000000E+00
           2         662    0.000000E+00
           2         663    0.000000E+00
           2         664    0.000000E+00
           2         665    0.000000E+00
           2         666    0.000000E+00
           2         667    0.000000E+00
           2         668    0.000000E+00
           2         669    0.000000E+00
           2         670    0.000000E+00
           2         671    0.000000E+00
           2         672    0.000000E+00
           2         673        1.000000
           2         674    0.000000E+00
           2         675    0.000000E+00
           2         676    0.000000E+00
           2         677    0.000000E+00
           2         678    0.000000E+00
           2         679    0.000000E+00
           2         680    0.000000E+00
           2         681    0.000000E+00
           2         682    0.000000E+00
           2         683    0.000000E+00
           2         684    0.000000E+00
           2         685    0.000000E+00
           2         686    0.000000E+00
           2         687        1.000000
           2         688    0.000000E+00
           2         689    0.000000E+00
           2         690    0.000000E+00
           2         691    0.000000E+00
           2         692    0.000000E+00
           2         693    0.000000E+00
           2         694    0.000000E+00
           2         695    0.000000E+00
           2         696    0.000000E+00
           2         697    0.000000E+00
           2         698    0.000000E+00
           2         699    0.000000E+00
           2         700    0.000000E+00
           2         701    0.000000E+00
           2         702    0.000000E+00
           2         703    0.000000E+00
           2         704    0.000000E+00
           2         705        1.000000
           2         706    0.000000E+00
           2         707    0.000000E+00
           2         708    0.000000E+00
           2         709    0.000000E+00
           2         710    0.000000E+00
           2         711    0.000000E+00
           2         712    0.000000E+00
           2         713        1.000000
           2         714    0.000000E+00
           2         715    0.000000E+00
           2         716    0.000000E+00
           2         717    0.000000E+00
           2         718    0.000000E+00
           2         719    0.000000E+00
           2         720        1.000000
           2         721    0.000000E+00
           2         722    0.000000E+00
           2         723    0.000000E+00
           2         724    0.000000E+00
           2         725    0.000000E+00
           2         726    0.000000E+00
           2         727    0.000000E+00
           2         728    0.000000E+00
           2         729    0.000000E+00
           2         730    0.000000E+00
           2         731    0.000000E+00
           2         732    0.000000E+00
           2         733    0.000000E+00
           2         734        1.000000
           2         735    0.000000E+00
           2         736    0.000000E+00
           2         737    0.000000E+00
           2         738    0.000000E+00
           2         739    0.000000E+00
           2         740    0.000000E+00
           2         741    0.000000E+00
           2         742    0.000000E+00
           2         743    0.000000E+00
           2         744    0.000000E+00
           2         745    0.000000E+00
           2         746    0.000000E+00
           2         747    0.000000E+00
           2         748    0.000000E+00
           2         749    0.000000E+00
           2         750    0.000000E+00
           2         751        1.000000
           2         752    0.000000E+00
           2         753    0.000000E+00
           2         754    0.000000E+00
           2         755    0.000000E+00
           2         756    0.000000E+00
           2         757    0.000000E+00
           2         758    0.000000E+00
           2         759    0.000000E+00
           2         760    0.000000E+00
           2         761    0.000000E+00
           2         762    0.000000E+00
           2         763    0.000000E+00
           2         764    0.000000E+00
           2         765        1.000000
           2         766    0.000000E+00
           2         767    0.000000E+00
           2         768    0.000000E+00
           2         769    0.000000E+00
           2         770    0.000000E+00
           2         771    0.000000E+00
           2         772    0.000000E+00
           2         773    0.000000E+00
           2         774    0.000000E+00
           2         775    0.000000E+00
           2         776    0.000000E+00
           2         777    0.000000E+00
           2         778    0.000000E+00
           2         779    0.000000E+00
           2         780    0.000000E+00
           2         781        1.000000
           2         782    0.000000E+00
           2         783    0.000000E+00
           2         784    0.000000E+00
           2         785        1.000000
           2         786    0.000000E+00
           2         787    0.000000E+00
           2         788    0.000000E+00
           2         789    0.000000E+00
           2         790    0.000000E+00
           2         791    0.000000E+00
           2         792    0.000000E+00
           2         793    0.000000E+00
           2         794        1.000000
           2         795    0.000000E+00
           2         796    0.000000E+00
           2         797    0.000000E+00
           2         798    0.000000E+00
           2         799    0.000000E+00
           2         800    0.000000E+00
           2         801    0.000000E+00
           2         802    0.000000E+00
           2         803    0.000000E+00
           2         804    0.000000E+00
           2         805    0.000000E+00
           2         806    0.000000E+00
           2         807    0.000000E+00
           2         808    0.000000E+00
           2         809    0.000000E+00
           2         810    0.000000E+00
           2         811    0.000000E+00
           2         812    0.000000E+00
           2         813    0.000000E+00
           2         814    0.000000E+00
           2         815    0.000000E+00
           2         816        1.000000
           2         817    0.000000E+00
           2         818        1.000000
           2         819    0.000000E+00
           2         820        1.000000
           2         821    0.000000E+00
           2         822    0.000000E+00
           2         823    0.000000E+00
           2         824    0.000000E+00
           2         825    0.000000E+00
           2         826    0.000000E+00
           2         827    0.000000E+00
           2         828    0.000000E+00
           2         829    0.000000E+00
           2         830    0.000000E+00
           2         831        2.000000
           2         832    0.000000E+00
           2         833    0.000000E+00
           2         834    0.000000E+00
           2         835    0.000000E+00
           2         836    0.000000E+00
           2         837    0.000000E+00
           2         838        1.000000
           2         839    0.000000E+00
           2         840    0.000000E+00
           2         841    0.000000E+00
           2         842    0.000000E+00
           2         843    0.000000E+00
           2         844    0.000000E+00
           2         845    0.000000E+00
           2         846    0.000000E+00
           2         847        1.000000
           2         848    0.000000E+00
           2         849    0.000000E+00
           2         850    0.000000E+00
           2         851    0.000000E+00
           2         852        1.000000
           2         853    0.000000E+00
           2         854    0.000000E+00
           2         855    0.000000E+00
           2         856    0.000000E+00
           2         857    0.000000E+00
           2         858    0.000000E+00
           2         859        2.000000
           2         860    0.000000E+00
           2         861    0.000000E+00
           2         862    0.000000E+00
           2         863    0.000000E+00
           2         864    0.000000E+00
           2         865    0.000000E+00
           2         866    0.000000E+00
           2         867        1.000000
           2         868    0.000000E+00
           2         869    0.000000E+00
           2         870    0.000000E+00
           2         871    0.000000E+00
           2         872    0.000000E+00
           2         873    0.000000E+00
           2         874        1.000000
           2         875    0.000000E+00
           2         876    0.000000E+00
           2         877    0.000000E+00
           2         878    0.000000E+00
           2         879    0.000000E+00
           2         880    0.000000E+00
           2         881    0.000000E+00
           2         882    0.000000E+00
           2         883    0.000000E+00
           2         884    0.000000E+00
           2         885    0.000000E+00
           2         886    0.000000E+00
           2         887    0.000000E+00
           2         888        1.000000
           2         889    0.000000E+00
           2         890    0.000000E+00
           2         891    0.000000E+00
           2         892    0.000000E+00
           2         893    0.000000E+00
           2         894    0.000000E+00
           2         895    0.000000E+00
           2         896    0.000000E+00
           2         897    0.000000E+00
           2         898    0.000000E+00
           2         899    0.000000E+00
           2         900    0.000000E+00
           2         901        1.000000
           2         902    0.000000E+00
           2         903        1.000000
           2         904    0.000000E+00
           2         905    0.000000E+00
           2         906    0.000000E+00
           2         907    0.000000E+00
           2         908    0.000000E+00
           2         909    0.000000E+00
           2         910    0.000000E+00
           2         911        3.000000
           2         912        2.000000
           2         913        1.000000
           2         914        2.000000
           2         915        2.000000
           2         916        2.000000
           2         917        1.000000
           2         918        2.000000
           2         919        2.000000
           2         920        1.000000
           2         921    0.000000E+00
           2         922    0.000000E+00
           2         923    0.000000E+00
           2         924    0.000000E+00
           2         925    0.000000E+00
           2         926    0.000000E+00
           2         927    0.000000E+00
           2         928    0.000000E+00
           2         929    0.000000E+00
           2         930    0.000000E+00
           2         931    0.000000E+00
           2         932    0.000000E+00
           2         933    0.000000E+00
           2         934    0.000000E+00
           2         935    0.000000E+00
           2         936        1.000000
           2         937        1.000000
           2         938        1.000000
           2         939        1.000000
           2         940        1.000000
           2         941        1.000000
           2         942    0.000000E+00
           2         943    0.000000E+00
           2         944    0.000000E+00
           2         945        1.000000
           2         946    0.000000E+00
           2         947    0.000000E+00
           2         948        2.000000
           2         949    0.000000E+00
           2         950    0.000000E+00
           2         951    0.000000E+00
           2         952    0.000000E+00
           2         953        1.000000
           2         954    0.000000E+00
           2         955    0.000000E+00
           2         956    0.000000E+00
           2         957    0.000000E+00
           2         958    0.000000E+00
           2         959        1.000000
           2         960        1.000000
           2         961    0.000000E+00
           2         962    0.000000E+00
           2         963    0.000000E+00
           2         964    0.000000E+00
           2         965    0.000000E+00
           2         966    0.000000E+00
           2         967        1.000000
           2         968    0.000000E+00
           2         969    0.000000E+00
           2         970    0.000000E+00
           2         971    0.000000E+00
           2         972    0.000000E+00
           2         973    0.000000E+00
           2         974    0.000000E+00
           2         975    0.000000E+00
           2         976        1.000000
           2         977        1.000000
           2         978    0.000000E+00
           2         979    0.000000E+00
           2         980    0.000000E+00
           2         981    0.000000E+00
           2         982    0.000000E+00
           2         983    0.000000E+00
           2         984    0.000000E+00
           2         985    0.000000E+00
           2         986    0.000000E+00
           2         987    0.000000E+00
           2         988    0.000000E+00
           2         989    0.000000E+00
           2         990    0.000000E+00
           2         991    0.000000E+00
           2         992        2.000000
           2         993        1.000000
           2         994        2.000000
           2         995        1.000000
           2         996        1.000000
           2         997        1.000000
           2         998        1.000000
           2         999        1.000000
           2        1000        1.000000
           2        1001        2.000000
           2        1002        2.000000
           2        1003        1.000000
           2        1004        1.000000
           2        1005        2.000000
           2        1006        1.000000
           2        1007        1.000000
           2        1008        2.000000
           2        1009        3.000000
           2        1010        1.000000
           2        1011        1.000000
           2        1012    0.000000E+00
           2        1013        2.000000
           2        1014        1.000000
           2        1015        1.000000
           2        1016    0.000000E+00
           2        1017        1.000000
           2        1018        2.000000
           2        1019        2.000000
           2        1020    0.000000E+00
           2        1021    0.000000E+00
           2        1022        1.000000
           2        1023        1.000000
           2        1024    0.000000E+00
           2        1025    0.000000E+00
           2        1026        1.000000
           2        1027    0.000000E+00
           2        1028        1.000000
           2        1029        1.000000
           2        1030    0.000000E+00
           2        1031    0.000000E+00
           2        1032        2.000000
           2        1033        1.000000
           2        1034        1.000000
           2        1035    0.000000E+00
           2        1036    0.000000E+00
           2        1037        2.000000
           2        1038    0.000000E+00
           2        1039    0.000000E+00
           2        1040    0.000000E+00
           2        1041        1.000000
           2        1042        1.000000
           2        1043        1.000000
           2        1044        2.000000
           2        1045        1.000000
           2        1046        1.000000
           2        1047        1.000000
           2        1048        1.000000
           2        1049        1.000000
           2        1050        1.000000
           2        1051        1.000000
           2        1052        1.000000
           2        1053        1.000000
           2        1054        1.000000
           2        1055        2.000000
           2        1056        2.000000
           2        1057        1.000000
           2        1058    0.000000E+00
           2        1059        1.000000
           2        1060    0.000000E+00
           2        1061        1.000000
           2        1062    0.000000E+00
           2        1063        2.000000
           2        1064        1.000000
           2        1065        1.000000
           2        1066        1.000000
           2        1067        1.000000
           2        1068        1.000000
           2        1069        1.000000
           2        1070        1.000000
           2        1071    0.000000E+00
           2        1072        1.000000
           2        1073    0.000000E+00
           2        1074    0.000000E+00
           2        1075    0.000000E+00
           2        1076    0.000000E+00
           2        1077    0.000000E+00
           2        1078    0.000000E+00
           2        1079    0.000000E+00
           2        1080    0.000000E+00
           2        1081    0.000000E+00
           2        1082        1.000000
           2        1083    0.000000E+00
           2        1084    0.000000E+00
           2        1085    0.000000E+00
           2        1086        1.000000
           2        1087    0.000000E+00
           2        1088        1.000000
           2        1089    0.000000E+00
           2        1090    0.000000E+00
           2        1091        1.000000
           2        1092    0.000000E+00
           2        1093        1.000000
           2        1094    0.000000E+00
           2        1095    0.000000E+00
           2        1096    0.000000E+00
           2        1097    0.000000E+00
           2        1098    0.000000E+00
           2        1099    0.000000E+00
           2        1100    0.000000E+00
           2        1101        1.000000
           2        1102    0.000000E+00
           2        1103    0.000000E+00
           2        1104    0.000000E+00
           2        1105        1.000000
           2        1106    0.000000E+00
           2        1107        1.000000
           2        1108    0.000000E+00
           2        1109    0.000000E+00
           2        1110    0.000000E+00
           2        1111    0.000000E+00
           2        1112        1.000000
           2        1113        1.000000
           2        1114    0.000000E+00
           2        1115    0.000000E+00
           2        1116        1.000000
           2        1117        2.000000
           2        1118        1.000000
           2        1119        2.000000
           2        1120        2.000000
           2        1121    0.000000E+00
           2        1122    0.000000E+00
           2        1123    0.000000E+00
           2        1124        1.000000
           2        1125        2.000000
           2        1126        2.000000
           2        1127        2.000000
           2        1128        1.000000
           2        1129        2.000000
           2        1130        1.000000
           2        1131    0.000000E+00
           2        1132    0.000000E+00
           2        1133    0.000000E+00
           2        1134        1.000000
           2        1135        1.000000
           2        1136    0.000000E+00
           2        1137        1.000000
           2        1138    0.000000E+00
           2        1139    0.000000E+00
           2        1140        1.000000
           2        1141        1.000000
           2        1142    0.000000E+00
           2        1143    0.000000E+00
           2        1144    0.000000E+00
           2        1145    0.000000E+00
           2        1146    0.000000E+00
           2        1147        1.000000
           2        1148    0.000000E+00
           2        1149        1.000000
           2        1150    0.000000E+00
           2        1151        1.000000
           2        1152    0.000000E+00
           2        1153    0.000000E+00
           2        1154        1.000000
           2        1155    0.000000E+00
           2        1156    0.000000E+00
           2        1157    0.000000E+00
           2        1158    0.000000E+00
           2        1159    0.000000E+00
           2        1160    0.000000E+00
           2        1161    0.000000E+00
           2        1162        1.000000
           2        1163        1.000000
           2        1164    0.000000E+00
           2        1165    0.000000E+00
           2        1166    0.000000E+00
           2        1167    0.000000E+00
           2        1168        1.000000
           2        1169    0.000000E+00
           2        1170    0.000000E+00
           2        1171        1.000000
           2        1172    0.000000E+00
           2        1173    0.000000E+00
           2        1174    0.000000E+00
           2        1175    0.000000E+00
           2        1176    0.000000E+00
           2        1177        1.000000
           2        1178    0.000000E+00
           2        1179    0.000000E+00
           2        1180    0.000000E+00
           2        1181    0.000000E+00
           2        1182    0.000000E+00
           2        1183    0.000000E+00
           2        1184    0.000000E+00
           2        1185    0.000000E+00
           2        1186    0.000000E+00
           2        1187    0.000000E+00
           2        1188    0.000000E+00
           2        1189    0.000000E+00
           2        1190    0.000000E+00
           2        1191    0.000000E+00
           2        1192    0.000000E+00
           2        1193    0.000000E+00
           2        1194    0.000000E+00
           2        1195    0.000000E+00
           2        1196    0.000000E+00
           2        1197    0.000000E+00
           2        1198    0.000000E+00
           2        1199    0.000000E+00
           2        1200    0.000000E+00
           2        1201    0.000000E+00
           2        1202    0.000000E+00
           2        1203    0.000000E+00
           2        1204    0.000000E+00
           2        1205    0.000000E+00
           2        1206    0.000000E+00
           2        1207    0.000000E+00
           2        1208    0.000000E+00
           2        1209    0.000000E+00
           2        1210    0.000000E+00
           2        1211    0.000000E+00
           2        1212    0.000000E+00
           2        1213    0.000000E+00
           2        1214    0.000000E+00
           2        1215    0.000000E+00
           2        1216    0.000000E+00
           2        1217    0.000000E+00
           2        1218    0.000000E+00
           2        1219    0.000000E+00
           2        1220    0.000000E+00
           2        1221        1.000000
           2        1222    0.000000E+00
           2        1223    0.000000E+00
           2        1224    0.000000E+00
           2        1225    0.000000E+00
           2        1226    0.000000E+00
           2        1227    0.000000E+00
           2        1228    0.000000E+00
           2        1229    0.000000E+00
           2        1230        1.000000
           2        1231    0.000000E+00
           2        1232    0.000000E+00
           2        1233    0.000000E+00
           2        1234    0.000000E+00
           2        1235    0.000000E+00
           2        1236        2.000000
           2        1237    0.000000E+00
           2        1238    0.000000E+00
           2        1239        2.000000
           2        1240    0.000000E+00
           2        1241        1.000000
           2        1242    0.000000E+00
           2        1243    0.000000E+00
           2        1244    0.000000E+00
           2        1245    0.000000E+00
           2        1246    0.000000E+00
           2        1247        1.000000
           2        1248    0.000000E+00
           2        1249    0.000000E+00
           2        1250    0.000000E+00
           2        1251    0.000000E+00
           2        1252    0.000000E+00
           2        1253    0.000000E+00
           2        1254    0.000000E+00
           2        1255    0.000000E+00
           2        1256    0.000000E+00
           2        1257    0.000000E+00
           2        1258        1.000000
           2        1259    0.000000E+00
           2        1260    0.000000E+00
           2        1261    0.000000E+00
           2        1262    0.000000E+00
           2        1263    0.000000E+00
           2        1264    0.000000E+00
           2        1265    0.000000E+00
           2        1266    0.000000E+00
           2        1267    0.000000E+00
           2        1268    0.000000E+00
           2        1269    0.000000E+00
           2        1270    0.000000E+00
           2        1271    0.000000E+00
           2        1272        1.000000
           2        1273    0.000000E+00
           2        1274    0.000000E+00
           2        1275    0.000000E+00
           2        1276    0.000000E+00
           2        1277    0.000000E+00
           2        1278    0.000000E+00
           2        1279    0.000000E+00
           2        1280    0.000000E+00
           2        1281    0.000000E+00
           2        1282    0.000000E+00
           2        1283    0.000000E+00
           2        1284    0.000000E+00
           2        1285    0.000000E+00
           2        1286    0.000000E+00
           2        1287        1.000000
           2        1288    0.000000E+00
           2        1289    0.000000E+00
           2        1290    0.000000E+00
           2        1291    0.000000E+00
           2        1292    0.000000E+00
           2        1293    0.000000E+00
           2        1294    0.000000E+00
           2        1295    0.000000E+00
           2        1296    0.000000E+00
           2        1297    0.000000E+00
           2        1298    0.000000E+00
           2        1299    0.000000E+00
           2        1300        3.000000
           2        1301    0.000000E+00
           2        1302    0.000000E+00
           2        1303    0.000000E+00
           2        1304    0.000000E+00
           2        1305    0.000000E+00
           2        1306    0.000000E+00
           2        1307    0.000000E+00
           2        1308    0.000000E+00
           2        1309        1.000000
           2        1310    0.000000E+00
           2        1311    0.000000E+00
           2        1312    0.000000E+00
           2        1313    0.000000E+00
           2        1314    0.000000E+00
           2        1315    0.000000E+00
           2        1316        1.000000
           2        1317    0.000000E+00
           2        1318    0.000000E+00
           2        1319    0.000000E+00
           2        1320    0.000000E+00
           2        1321    0.000000E+00
           2        1322    0.000000E+00
           2        1323    0.000000E+00
           2        1324    0.000000E+00
           2        1325    0.000000E+00
           2        1326        1.000000
           2        1327    0.000000E+00
           2        1328    0.000000E+00
           2        1329    0.000000E+00
           2        1330    0.000000E+00
           2        1331    0.000000E+00
           2        1332    0.000000E+00
           2        1333    0.000000E+00
           2        1334    0.000000E+00
           2        1335    0.000000E+00
           2        1336    0.000000E+00
           2        1337    0.000000E+00
           2        1338    0.000000E+00
           2        1339    0.000000E+00
           2        1340    0.000000E+00
           2        1341    0.000000E+00
           2        1342    0.000000E+00
           2        1343    0.000000E+00
           2        1344    0.000000E+00
           2        1345    0.000000E+00
           2        1346    0.000000E+00
           2        1347    0.000000E+00
           2        1348    0.000000E+00
           2        1349    0.000000E+00
           2        1350    0.000000E+00
           2        1351    0.000000E+00
           2        1352    0.000000E+00
           2        1353    0.000000E+00
           2        1354    0.000000E+00
           2        1355    0.000000E+00
           2        1356    0.000000E+00
           2        1357    0.000000E+00
           2        1358    0.000000E+00
           2        1359    0.000000E+00
           2        1360    0.000000E+00
           2        1361    0.000000E+00
           2        1362    0.000000E+00
           2        1363    0.000000E+00
           2        1364    0.000000E+00
           2        1365    0.000000E+00
           2        1366    0.000000E+00
           2        1367    0.000000E+00
           2        1368    0.000000E+00
           2        1369        1.000000
           2        1370    0.000000E+00
           2        1371    0.000000E+00
           2        1372    0.000000E+00
           2        1373    0.000000E+00
           2        1374    0.000000E+00
           2        1375    0.000000E+00
           2        1376    0.000000E+00
           2        1377    0.000000E+00
           2        1378        1.000000
           2        1379    0.000000E+00
           2        1380    0.000000E+00
           2        1381        2.000000
           2        1382    0.000000E+00
           2        1383    0.000000E+00
           2        1384    0.000000E+00
           2        1385    0.000000E+00
           2        1386    0.000000E+00
           2        1387    0.000000E+00
           2        1388        1.000000
           2        1389    0.000000E+00
           2        1390    0.000000E+00
           2        1391    0.000000E+00
           2        1392    0.000000E+00
           2        1393    0.000000E+00
           2        1394    0.000000E+00
           2        1395    0.000000E+00
           2        1396    0.000000E+00
           2        1397    0.000000E+00
           2        1398    0.000000E+00
           2        1399    0.000000E+00
           2        1400    0.000000E+00
           2        1401    0.000000E+00
           2        1402    0.000000E+00
           2        1403    0.000000E+00
           2        1404    0.000000E+00
           2        1405    0.000000E+00
           2        1406    0.000000E+00
           2        1407    0.000000E+00
           2        1408        1.000000
           2        1409    0.000000E+00
           2        1410    0.000000E+00
           2        1411    0.000000E+00
           2        1412    0.000000E+00
           2        1413    0.000000E+00
           2        1414    0.000000E+00
           2        1415    0.000000E+00
           2        1416    0.000000E+00
           2        1417        1.000000
           2        1418        1.000000
           2        1419    0.000000E+00
           2        1420    0.000000E+00
           2        1421    0.000000E+00
           2        1422    0.000000E+00
           2        1423    0.000000E+00
           2        1424    0.000000E+00
           2        1425    0.000000E+00
           2        1426    0.000000E+00
           2        1427    0.000000E+00
           2        1428    0.000000E+00
           2        1429    0.000000E+00
           2        1430    0.000000E+00
           2        1431    0.000000E+00
           2        1432    0.000000E+00
           2        1433    0.000000E+00
           2        1434    0.000000E+00
           2        1435    0.000000E+00
           2        1436    0.000000E+00
           2        1437    0.000000E+00
           2        1438        1.000000
           2        1439    0.000000E+00
           2        1440    0.000000E+00
           2        1441    0.000000E+00
           2        1442    0.000000E+00
           2        1443    0.000000E+00
           2        1444    0.000000E+00
           2        1445    0.000000E+00
           2        1446    0.000000E+00
           2        1447    0.000000E+00
           2        1448    0.000000E+00
           2        1449    0.000000E+00
           2        1450    0.000000E+00
           2        1451        1.000000
           2        1452    0.000000E+00
           2        1453    0.000000E+00
           2        1454    0.000000E+00
           2        1455    0.000000E+00
           2        1456    0.000000E+00
           2        1457    0.000000E+00
           2        1458    0.000000E+00
           2        1459    0.000000E+00
           2        1460    0.000000E+00
           2        1461    0.000000E+00
           2        1462    0.000000E+00
           2        1463    0.000000E+00
           2        1464    0.000000E+00
           2        1465    0.000000E+00
           2        1466    0.000000E+00
           2        1467    0.000000E+00
           2        1468    0.000000E+00
           2        1469    0.000000E+00
           2        1470    0.000000E+00
           2        1471    0.000000E+00
           2        1472    0.000000E+00
           2        1473    0.000000E+00
           2        1474    0.000000E+00
           2        1475    0.000000E+00
           2        1476        1.000000
           2        1477    0.000000E+00
           2        1478    0.000000E+00
           2        1479    0.000000E+00
           2        1480    0.000000E+00
           2        1481    0.000000E+00
           2        1482    0.000000E+00
           2        1483    0.000000E+00
           2        1484    0.000000E+00
           2        1485    0.000000E+00
           2        1486    0.000000E+00
           2        1487    0.000000E+00
           2        1488    0.000000E+00
           2        1489        1.000000
           2        1490    0.000000E+00
           2        1491    0.000000E+00
           2        1492    0.000000E+00
           2        1493    0.000000E+00
           2        1494    0.000000E+00
           2        1495    0.000000E+00
           2        1496    0.000000E+00
           2        1497    0.000000E+00
           2        1498    0.000000E+00
           2        1499        1.000000
           2        1500    0.000000E+00
           2        1501    0.000000E+00
           2        1502    0.000000E+00
           2        1503    0.000000E+00
           2        1504    0.000000E+00
           2        1505    0.000000E+00
           2        1506    0.000000E+00
           2        1507    0.000000E+00
           2        1508    0.000000E+00
           2        1509    0.000000E+00
           2        1510    0.000000E+00
           2        1511    0.000000E+00
           2        1512    0.000000E+00
           2        1513    0.000000E+00
           2        1514    0.000000E+00
           2        1515    0.000000E+00
           2        1516    0.000000E+00
           2        1517    0.000000E+00
           2        1518    0.000000E+00
           2        1519    0.000000E+00
           2        1520    0.000000E+00
           2        1521    0.000000E+00
           2        1522    0.000000E+00
           2        1523    0.000000E+00
           2        1524        1.000000
           2        1525    0.000000E+00
           2        1526    0.000000E+00
           2        1527    0.000000E+00
           2        1528    0.000000E+00
           2        1529    0.000000E+00
           2        1530    0.000000E+00
           2        1531    0.000000E+00
           2        1532    0.000000E+00
           2        1533    0.000000E+00
           2        1534    0.000000E+00
           2        1535    0.000000E+00
           2        1536    0.000000E+00
           2        1537    0.000000E+00
           2        1538    0.000000E+00
           2        1539    0.000000E+00
           2        1540    0.000000E+00
           2        1541    0.000000E+00
           2        1542    0.000000E+00
           2        1543    0.000000E+00
           2        1544    0.000000E+00
           2        1545    0.000000E+00
           2        1546    0.000000E+00
           2        1547        1.000000
           2        1548    0.000000E+00
           2        1549    0.000000E+00
           2        1550    0.000000E+00
           2        1551    0.000000E+00
           2        1552    0.000000E+00
           2        1553    0.000000E+00
           2        1554    0.000000E+00
           2        1555    0.000000E+00
           2        1556    0.000000E+00
           2        1557    0.000000E+00
           2        1558    0.000000E+00
           2        1559    0.000000E+00
           2        1560    0.000000E+00
           2        1561    0.000000E+00
           2        1562    0.000000E+00
           2        1563    0.000000E+00
           2        1564    0.000000E+00
           2        1565    0.000000E+00
           2        1566    0.000000E+00
           2        1567    0.000000E+00
           2        1568        1.000000
           2        1569    0.000000E+00
           2        1570    0.000000E+00
           2        1571    0.000000E+00
           2        1572    0.000000E+00
           2        1573    0.000000E+00
           2        1574    0.000000E+00
           2        1575    0.000000E+00
           2        1576    0.000000E+00
           2        1577    0.000000E+00
           2        1578        1.000000
           2        1579    0.000000E+00
           2        1580    0.000000E+00
           2        1581    0.000000E+00
           2        1582    0.000000E+00
           2        1583    0.000000E+00
           2        1584    0.000000E+00
           2        1585    0.000000E+00
           2        1586    0.000000E+00
           2        1587    0.000000E+00
           2        1588    0.000000E+00
           2        1589    0.000000E+00
           2        1590    0.000000E+00
           2        1591    0.000000E+00
           2        1592    0.000000E+00
           2        1593    0.000000E+00
           2        1594    0.000000E+00
           2        1595    0.000000E+00
           2        1596        2.000000
           2        1597    0.000000E+00
           2        1598    0.000000E+00
           2        1599    0.000000E+00
           2        1600    0.000000E+00
           2        1601    0.000000E+00
           2        1602    0.000000E+00
           2        1603    0.000000E+00
           2        1604    0.000000E+00
           2        1605    0.000000E+00
           2        1606    0.000000E+00
           2        1607    0.000000E+00
           2        1608    0.000000E+00
           2        1609    0.000000E+00
           2        1610    0.000000E+00
           2        1611    0.000000E+00
           2        1612    0.000000E+00
           2        1613    0.000000E+00
           2        1614    0.000000E+00
           2        1615    0.000000E+00
           2        1616    0.000000E+00
           2        1617    0.000000E+00
           2        1618    0.000000E+00
           2        1619    0.000000E+00
           2        1620    0.000000E+00
           2        1621    0.000000E+00
           2        1622        1.000000
           2        1623    0.000000E+00
           2        1624    0.000000E+00
           2        1625    0.000000E+00
           2        1626    0.000000E+00
           2        1627    0.000000E+00
           2        1628    0.000000E+00
           2        1629    0.000000E+00
           2        1630    0.000000E+00
           2        1631    0.000000E+00
           2        1632    0.000000E+00
           2        1633    0.000000E+00
           2        1634    0.000000E+00
           2        1635    0.000000E+00
           2        1636    0.000000E+00
           2        1637    0.000000E+00
           2        1638    0.000000E+00
           2        1639    0.000000E+00
           2        1640    0.000000E+00
           2        1641    0.000000E+00
           2        1642    0.000000E+00
           2        1643    0.000000E+00
           2        1644    0.000000E+00
           2        1645    0.000000E+00
           2        1646    0.000000E+00
           2        1647    0.000000E+00
           2        1648    0.000000E+00
           2        1649    0.000000E+00
           2        1650    0.000000E+00
           2        1651    0.000000E+00
           2        1652    0.000000E+00
           2        1653    0.000000E+00
           2        1654    0.000000E+00
           2        1655    0.000000E+00
           2        1656    0.000000E+00
           2        1657    0.000000E+00
           2        1658    0.000000E+00
           2        1659    0.000000E+00
           2        1660    0.000000E+00
           2        1661    0.000000E+00
           2        1662    0.000000E+00
           2        1663    0.000000E+00
           2        1664    0.000000E+00
           2        1665    0.000000E+00
           2        1666    0.000000E+00
           2        1667    0.000000E+00
           2        1668    0.000000E+00
           2        1669    0.000000E+00
           2        1670    0.000000E+00
           2        1671    0.000000E+00
           2        1672    0.000000E+00
           2        1673    0.000000E+00
           2        1674    0.000000E+00
           2        1675    0.000000E+00
           2        1676    0.000000E+00
           2        1677    0.000000E+00
           2        1678    0.000000E+00
           2        1679    0.000000E+00
           2        1680    0.000000E+00
           2        1681    0.000000E+00
           2        1682    0.000000E+00
           2        1683    0.000000E+00
           2        1684    0.000000E+00
           2        1685    0.000000E+00
           2        1686    0.000000E+00
           2        1687    0.000000E+00
           2        1688    0.000000E+00
           2        1689    0.000000E+00
           2        1690    0.000000E+00
           2        1691    0.000000E+00
           2        1692    0.000000E+00
           2        1693    0.000000E+00
           2        1694    0.000000E+00
           2        1695    0.000000E+00
           2        1696    0.000000E+00
           2        1697    0.000000E+00
           2        1698    0.000000E+00
           2        1699    0.000000E+00
           2        1700    0.000000E+00
           2        1701    0.000000E+00
           2        1702    0.000000E+00
           2        1703    0.000000E+00
           2        1704    0.000000E+00
           2        1705    0.000000E+00
           2        1706    0.000000E+00
           2        1707    0.000000E+00
           2        1708    0.000000E+00
           2        1709    0.000000E+00
           2        1710    0.000000E+00
           2        1711    0.000000E+00
           2        1712        1.000000
           2        1713    0.000000E+00
           2        1714    0.000000E+00
           2        1715    0.000000E+00
           2        1716    0.000000E+00
           2        1717    0.000000E+00
           2        1718    0.000000E+00
           2        1719    0.000000E+00
           2        1720    0.000000E+00
           2        1721    0.000000E+00
           2        1722    0.000000E+00
           2        1723    0.000000E+00
           2        1724    0.000000E+00
           2        1725    0.000000E+00
           2        1726    0.000000E+00
           2        1727    0.000000E+00
           2        1728        1.000000
           2        1729    0.000000E+00
           2        1730    0.000000E+00
           2        1731    0.000000E+00
           2        1732    0.000000E+00
           2        1733    0.000000E+00
           2        1734    0.000000E+00
           2        1735    0.000000E+00
           2        1736    0.000000E+00
           2        1737    0.000000E+00
           2        1738        1.000000
           2        1739    0.000000E+00
           2        1740    0.000000E+00
           2        1741    0.000000E+00
           2        1742    0.000000E+00
           2        1743    0.000000E+00
           2        1744    0.000000E+00
           2        1745    0.000000E+00
           2        1746    0.000000E+00
           2        1747    0.000000E+00
           2        1748    0.000000E+00
           2        1749    0.000000E+00
           2        1750    0.000000E+00
           2        1751    0.000000E+00
           2        1752    0.000000E+00
           2        1753    0.000000E+00
           2        1754    0.000000E+00
           2        1755    0.000000E+00
           2        1756    0.000000E+00
           2        1757    0.000000E+00
           2        1758    0.000000E+00
           2        1759    0.000000E+00
           2        1760    0.000000E+00
           2        1761    0.000000E+00
           2        1762    0.000000E+00
           2        1763    0.000000E+00
           2        1764    0.000000E+00
           2        1765    0.000000E+00
           2        1766    0.000000E+00
           2        1767    0.000000E+00
           2        1768    0.000000E+00
           2        1769    0.000000E+00
           2        1770    0.000000E+00
           2        1771    0.000000E+00
           2        1772    0.000000E+00
           2        1773    0.000000E+00
           2        1774    0.000000E+00
           2        1775    0.000000E+00
           2        1776    0.000000E+00
           2        1777    0.000000E+00
           2        1778    0.000000E+00
           2        1779    0.000000E+00
           2        1780    0.000000E+00
           2        1781    0.000000E+00
           2        1782    0.000000E+00
           2        1783    0.000000E+00
           2        1784    0.000000E+00
           2        1785    0.000000E+00
           2        1786    0.000000E+00
           2        1787    0.000000E+00
           2        1788    0.000000E+00
           2        1789    0.000000E+00
           2        1790    0.000000E+00
           2        1791    0.000000E+00
           2        1792    0.000000E+00
           2        1793    0.000000E+00
           2        1794    0.000000E+00
           2        1795    0.000000E+00
           2        1796    0.000000E+00
           2        1797    0.000000E+00
           2        1798    0.000000E+00
           2        1799    0.000000E+00
           2        1800    0.000000E+00
           2        1801    0.000000E+00
           2        1802    0.000000E+00
           2        1803    0.000000E+00
           2        1804    0.000000E+00
           2        1805    0.000000E+00
           2        1806    0.000000E+00
           2        1807    0.000000E+00
           2        1808    0.000000E+00
           2        1809    0.000000E+00
           2        1810    0.000000E+00
           2        1811    0.000000E+00
           2        1812    0.000000E+00
           2        1813    0.000000E+00
           2        1814    0.000000E+00
           2        1815    0.000000E+00
           2        1816    0.000000E+00
           2        1817    0.000000E+00
           2        1818    0.000000E+00
           2        1819    0.000000E+00
           2        1820    0.000000E+00
           2        1821    0.000000E+00
           2        1822    0.000000E+00
           2        1823    0.000000E+00
           2        1824    0.000000E+00
           2        1825    0.000000E+00
           2        1826    0.000000E+00
           2        1827    0.000000E+00
           2        1828    0.000000E+00
           2        1829    0.000000E+00
           2        1830    0.000000E+00
           2        1831    0.000000E+00
           2        1832    0.000000E+00
           2        1833    0.000000E+00
           2        1834    0.000000E+00
           2        1835    0.000000E+00
           2        1836    0.000000E+00
           2        1837    0.000000E+00
           2        1838    0.000000E+00
           2        1839    0.000000E+00
           2        1840    0.000000E+00
           2        1841    0.000000E+00
           2        1842    0.000000E+00
           2        1843    0.000000E+00
           2        1844    0.000000E+00
           2        1845    0.000000E+00
           2        1846    0.000000E+00
           2        1847    0.000000E+00
           2        1848    0.000000E+00
           2        1849    0.000000E+00
           2        1850    0.000000E+00
           2        1851    0.000000E+00
           2        1852    0.000000E+00
           2        1853    0.000000E+00
           2        1854    0.000000E+00
           2        1855    0.000000E+00
           2        1856    0.000000E+00
           2        1857    0.000000E+00
           2        1858    0.000000E+00
           2        1859    0.000000E+00
           2        1860    0.000000E+00
           2        1861    0.000000E+00
           2        1862    0.000000E+00
           2        1863    0.000000E+00
           2        1864    0.000000E+00
           2        1865    0.000000E+00
           2        1866    0.000000E+00
           2        1867    0.000000E+00
           2        1868        1.000000
           2        1869    0.000000E+00
           2        1870    0.000000E+00
           2        1871    0.000000E+00
           2        1872    0.000000E+00
           2        1873    0.000000E+00
           2        1874    0.000000E+00
           2        1875    0.000000E+00
           2        1876    0.000000E+00
           2        1877    0.000000E+00
           2        1878    0.000000E+00
           2        1879    0.000000E+00
           2        1880    0.000000E+00
           2        1881    0.000000E+00
           2        1882    0.000000E+00
           2        1883    0.000000E+00
           2        1884    0.000000E+00
           2        1885    0.000000E+00
           2        1886        1.000000
           2        1887    0.000000E+00
           2        1888    0.000000E+00
           2        1889    0.000000E+00
           2        1890    0.000000E+00
           2        1891    0.000000E+00
           2        1892    0.000000E+00
           2        1893    0.000000E+00
           2        1894    0.000000E+00
           2        1895    0.000000E+00
           2        1896    0.000000E+00
           2        1897    0.000000E+00
           2        1898    0.000000E+00
           2        1899    0.000000E+00
           2        1900    0.000000E+00
           2        1901    0.000000E+00
           2        1902    0.000000E+00
           2        1903    0.000000E+00
           2        1904    0.000000E+00
           2        1905    0.000000E+00
           2        1906    0.000000E+00
           2        1907    0.000000E+00
           2        1908    0.000000E+00
           2        1909    0.000000E+00
           2        1910    0.000000E+00
           2        1911    0.000000E+00
           2        1912    0.000000E+00
           2        1913    0.000000E+00
           2        1914    0.000000E+00
           2        1915    0.000000E+00
           2        1916    0.000000E+00
           2        1917    0.000000E+00
           2        1918    0.000000E+00
           2        1919    0.000000E+00
           2        1920    0.000000E+00
           2        1921    0.000000E+00
           2        1922    0.000000E+00
           2        1923    0.000000E+00
           2        1924    0.000000E+00
           2        1925    0.000000E+00
           2        1926        1.000000
           2        1927    0.000000E+00
           2        1928    0.000000E+00
           2        1929    0.000000E+00
           2        1930    0.000000E+00
           2        1931    0.000000E+00
           2        1932    0.000000E+00
           2        1933    0.000000E+00
           2        1934    0.000000E+00
           2        1935    0.000000E+00
           2        1936    0.000000E+00
           2        1937    0.000000E+00
           2        1938    0.000000E+00
           2        1939    0.000000E+00
           2        1940    0.000000E+00
           2        1941    0.000000E+00
           2        1942    0.000000E+00
           2        1943    0.000000E+00
           2        1944    0.000000E+00
           2        1945    0.000000E+00
           2        1946    0.000000E+00
           2        1947    0.000000E+00
           2        1948    0.000000E+00
           2        1949    0.000000E+00
           2        1950    0.000000E+00
           2        1951    0.000000E+00
           2        1952    0.000000E+00
           2        1953    0.000000E+00
           2        1954    0.000000E+00
           2        1955    0.000000E+00
           2        1956    0.000000E+00
           2        1957    0.000000E+00
           2        1958    0.000000E+00
           2        1959    0.000000E+00
           2        1960    0.000000E+00
           2        1961    0.000000E+00
           2        1962    0.000000E+00
           2        1963    0.000000E+00
           2        1964    0.000000E+00
           2        1965    0.000000E+00
           2        1966    0.000000E+00
           2        1967    0.000000E+00
           2        1968    0.000000E+00
           2        1969    0.000000E+00
           2        1970    0.000000E+00
           2        1971    0.000000E+00
           2        1972    0.000000E+00
           2        1973        1.000000
           2        1974    0.000000E+00
           2        1975    0.000000E+00
           2        1976    0.000000E+00
           2        1977    0.000000E+00
           2        1978    0.000000E+00
           2        1979    0.000000E+00
           2        1980    0.000000E+00
           2        1981    0.000000E+00
           2        1982    0.000000E+00
           2        1983    0.000000E+00
           2        1984    0.000000E+00
           2        1985    0.000000E+00
           2        1986    0.000000E+00
           2        1987    0.000000E+00
           2        1988    0.000000E+00
           2        1989    0.000000E+00
           2        1990    0.000000E+00
           2        1991    0.000000E+00
           2        1992    0.000000E+00
           2        1993    0.000000E+00
           2        1994    0.000000E+00
           2        1995    0.000000E+00
           2        1996    0.000000E+00
           2        1997    0.000000E+00
           2        1998    0.000000E+00
           2        1999    0.000000E+00
           2        2000    0.000000E+00
           2        2001    0.000000E+00
           2        2002    0.000000E+00
           2        2003    0.000000E+00
           2        2004    0.000000E+00
           2        2005    0.000000E+00
           2        2006    0.000000E+00
           2        2007    0.000000E+00
           2        2008    0.000000E+00
           2        2009    0.000000E+00
           2        2010    0.000000E+00
           2        2011    0.000000E+00
           2        2012    0.000000E+00
           2        2013    0.000000E+00
           2        2014    0.000000E+00
           2        2015    0.000000E+00
           2        2016    0.000000E+00
           2        2017    0.000000E+00
           2        2018    0.000000E+00
           2        2019    0.000000E+00
           2        2020    0.000000E+00
           2        2021    0.000000E+00
           2        2022    0.000000E+00
           2        2023    0.000000E+00
           2        2024    0.000000E+00
           2        2025    0.000000E+00
           2        2026    0.000000E+00
           2        2027    0.000000E+00
           2        2028    0.000000E+00
           2        2029    0.000000E+00
           2        2030    0.000000E+00
           2        2031    0.000000E+00
           2        2032    0.000000E+00
           2        2033    0.000000E+00
           2        2034    0.000000E+00
           2        2035    0.000000E+00
           2        2036        1.000000
           2        2037    0.000000E+00
           2        2038    0.000000E+00
           2        2039    0.000000E+00
           2        2040    0.000000E+00
           2        2041    0.000000E+00
           2        2042    0.000000E+00
           2        2043    0.000000E+00
           2        2044    0.000000E+00
           2        2045    0.000000E+00
           2        2046    0.000000E+00
           2        2047    0.000000E+00
           2        2048    0.000000E+00
           2        2049    0.000000E+00
           2        2050    0.000000E+00
           2        2051    0.000000E+00
           2        2052    0.000000E+00
           2        2053    0.000000E+00
           2        2054    0.000000E+00
           2        2055    0.000000E+00
           2        2056    0.000000E+00
           2        2057    0.000000E+00
           2        2058    0.000000E+00
           2        2059    0.000000E+00
           2        2060    0.000000E+00
           2        2061    0.000000E+00
           2        2062    0.000000E+00
           2        2063    0.000000E+00
           2        2064    0.000000E+00
           2        2065    0.000000E+00
           2        2066    0.000000E+00
           2        2067    0.000000E+00
           2        2068    0.000000E+00
           2        2069    0.000000E+00
           2        2070    0.000000E+00
           2        2071    0.000000E+00
           2        2072    0.000000E+00
           2        2073    0.000000E+00
           2        2074    0.000000E+00
           2        2075    0.000000E+00
           2        2076    0.000000E+00
           2        2077    0.000000E+00
           2        2078    0.000000E+00
           2        2079    0.000000E+00
           2        2080    0.000000E+00
           2        2081    0.000000E+00
           2        2082    0.000000E+00
           2        2083    0.000000E+00
           2        2084    0.000000E+00
           2        2085    0.000000E+00
           2        2086    0.000000E+00
           2        2087    0.000000E+00
           2        2088    0.000000E+00
           2        2089    0.000000E+00
           2        2090    0.000000E+00
           2        2091    0.000000E+00
           2        2092    0.000000E+00
           2        2093    0.000000E+00
           2        2094    0.000000E+00
           2        2095    0.000000E+00
           2        2096    0.000000E+00
           2        2097    0.000000E+00
           2        2098    0.000000E+00
           2        2099    0.000000E+00
           2        2100    0.000000E+00
           2        2101    0.000000E+00
           2        2102    0.000000E+00
           2        2103    0.000000E+00
           2        2104    0.000000E+00
           2        2105    0.000000E+00
           2        2106    0.000000E+00
           2        2107    0.000000E+00
           2        2108    0.000000E+00
           2        2109    0.000000E+00
           2        2110    0.000000E+00
           2        2111    0.000000E+00
           2        2112    0.000000E+00
           2        2113    0.000000E+00
           2        2114    0.000000E+00
           2        2115    0.000000E+00
           2        2116    0.000000E+00
           2        2117    0.000000E+00
           2        2118    0.000000E+00
           2        2119    0.000000E+00
           2        2120    0.000000E+00
           2        2121    0.000000E+00
           2        2122    0.000000E+00
           2        2123    0.000000E+00
           2        2124    0.000000E+00
           2        2125    0.000000E+00
           2        2126    0.000000E+00
           2        2127    0.000000E+00
           2        2128    0.000000E+00
           2        2129    0.000000E+00
           2        2130    0.000000E+00
           2        2131    0.000000E+00
           2        2132    0.000000E+00
           2        2133    0.000000E+00
           2        2134    0.000000E+00
           2        2135    0.000000E+00
           2        2136    0.000000E+00
           2        2137    0.000000E+00
           2        2138    0.000000E+00
           2        2139    0.000000E+00
           2        2140    0.000000E+00
           2        2141    0.000000E+00
           2        2142    0.000000E+00
           2        2143    0.000000E+00
           2        2144    0.000000E+00
           2        2145    0.000000E+00
           2        2146    0.000000E+00
           2        2147    0.000000E+00
           2        2148    0.000000E+00
           2        2149    0.000000E+00
           2        2150    0.000000E+00
           2        2151    0.000000E+00
           2        2152    0.000000E+00
           2        2153    0.000000E+00
           2        2154    0.000000E+00
           2        2155    0.000000E+00
           2        2156    0.000000E+00
           2        2157    0.000000E+00
           2        2158    0.000000E+00
           2        2159    0.000000E+00
           2        2160    0.000000E+00
           2        2161    0.000000E+00
           2        2162    0.000000E+00
           2        2163    0.000000E+00
           2        2164    0.000000E+00
           2        2165    0.000000E+00
           2        2166    0.000000E+00
           2        2167    0.000000E+00
           2        2168    0.000000E+00
           2        2169    0.000000E+00
           2        2170    0.000000E+00
           2        2171    0.000000E+00
           2        2172    0.000000E+00
           2        2173    0.000000E+00
           2        2174    0.000000E+00
           2        2175    0.000000E+00
           2        2176    0.000000E+00
           2        2177    0.000000E+00
           2        2178    0.000000E+00
           2        2179    0.000000E+00
           2        2180    0.000000E+00
           2        2181    0.000000E+00
           2        2182    0.000000E+00
           2        2183    0.000000E+00
           2        2184    0.000000E+00
           2        2185    0.000000E+00
           2        2186    0.000000E+00
           2        2187    0.000000E+00
           2        2188    0.000000E+00
           2        2189    0.000000E+00
           2        2190    0.000000E+00
           2        2191    0.000000E+00
           2        2192    0.000000E+00
           2        2193    0.000000E+00
           2        2194    0.000000E+00
           2        2195    0.000000E+00
           2        2196    0.000000E+00
           2        2197    0.000000E+00
           2        2198    0.000000E+00
           2        2199    0.000000E+00
           2        2200    0.000000E+00
           2        2201    0.000000E+00
           2        2202    0.000000E+00
           2        2203    0.000000E+00
           2        2204    0.000000E+00
           2        2205    0.000000E+00
           2        2206    0.000000E+00
           2        2207    0.000000E+00
           2        2208    0.000000E+00
           2        2209    0.000000E+00
           2        2210    0.000000E+00
           2        2211    0.000000E+00
           2        2212    0.000000E+00
           2        2213    0.000000E+00
           2        2214    0.000000E+00
           2        2215    0.000000E+00
           2        2216    0.000000E+00
           2        2217    0.000000E+00
           2        2218    0.000000E+00
           2        2219    0.000000E+00
           2        2220    0.000000E+00
           2        2221    0.000000E+00
           2        2222    0.000000E+00
           2        2223    0.000000E+00
           2        2224    0.000000E+00
           2        2225    0.000000E+00
           2        2226    0.000000E+00
           2        2227    0.000000E+00
           2        2228    0.000000E+00
           2        2229    0.000000E+00
           2        2230    0.000000E+00
           2        2231    0.000000E+00
           2        2232    0.000000E+00
           2        2233    0.000000E+00
           2        2234    0.000000E+00
           2        2235    0.000000E+00
           2        2236    0.000000E+00
           2        2237    0.000000E+00
           2        2238    0.000000E+00
           2        2239    0.000000E+00
           2        2240    0.000000E+00
           2        2241    0.000000E+00
           2        2242    0.000000E+00
           2        2243    0.000000E+00
           2        2244    0.000000E+00
           2        2245    0.000000E+00
           2        2246    0.000000E+00
           2        2247    0.000000E+00
           2        2248    0.000000E+00
           2        2249    0.000000E+00
           2        2250    0.000000E+00
           2        2251    0.000000E+00
           2        2252    0.000000E+00
           2        2253    0.000000E+00
           2        2254    0.000000E+00
           2        2255    0.000000E+00
           2        2256    0.000000E+00
           2        2257    0.000000E+00
           2        2258    0.000000E+00
           2        2259    0.000000E+00
           2        2260    0.000000E+00
           2        2261    0.000000E+00
           2        2262    0.000000E+00
           2        2263    0.000000E+00
           2        2264    0.000000E+00
           2        2265    0.000000E+00
           2        2266    0.000000E+00
           2        2267    0.000000E+00
           2        2268    0.000000E+00
           2        2269    0.000000E+00
           2        2270    0.000000E+00
           2        2271    0.000000E+00
           2        2272    0.000000E+00
           2        2273    0.000000E+00
           2        2274    0.000000E+00
           2        2275    0.000000E+00
           2        2276    0.000000E+00
           2        2277    0.000000E+00
           2        2278    0.000000E+00
           2        2279    0.000000E+00
           2        2280    0.000000E+00
           2        2281    0.000000E+00
           2        2282    0.000000E+00
           2        2283    0.000000E+00
           2        2284    0.000000E+00
           2        2285    0.000000E+00
           2        2286    0.000000E+00
           2        2287    0.000000E+00
           2        2288    0.000000E+00
           2        2289    0.000000E+00
           2        2290    0.000000E+00
           2        2291    0.000000E+00
           2        2292    0.000000E+00
           2        2293    0.000000E+00
           2        2294    0.000000E+00
           2        2295    0.000000E+00
           2        2296    0.000000E+00
           2        2297    0.000000E+00
           2        2298    0.000000E+00
           2        2299    0.000000E+00
           2        2300    0.000000E+00
           2        2301    0.000000E+00
           2        2302    0.000000E+00
           2        2303    0.000000E+00
           2        2304    0.000000E+00
           2        2305    0.000000E+00
           2        2306    0.000000E+00
           2        2307    0.000000E+00
           2        2308    0.000000E+00
           2        2309    0.000000E+00
           2        2310    0.000000E+00
           2        2311    0.000000E+00
           2        2312    0.000000E+00
           2        2313    0.000000E+00
           2        2314    0.000000E+00
           2        2315    0.000000E+00
           2        2316    0.000000E+00
           2        2317    0.000000E+00
           2        2318    0.000000E+00
           2        2319    0.000000E+00
           2        2320    0.000000E+00
           2        2321    0.000000E+00
           2        2322    0.000000E+00
           2        2323    0.000000E+00
           2        2324    0.000000E+00
           2        2325    0.000000E+00
           2        2326    0.000000E+00
           2        2327    0.000000E+00
           2        2328    0.000000E+00
           2        2329    0.000000E+00
           2        2330    0.000000E+00
           2        2331    0.000000E+00
           2        2332    0.000000E+00
           2        2333    0.000000E+00
           2        2334    0.000000E+00
           2        2335    0.000000E+00
           2        2336    0.000000E+00
           2        2337    0.000000E+00
           2        2338    0.000000E+00
           2        2339    0.000000E+00
           2        2340    0.000000E+00
           2        2341    0.000000E+00
           2        2342    0.000000E+00
           2        2343    0.000000E+00
           2        2344    0.000000E+00
           2        2345    0.000000E+00
           2        2346    0.000000E+00
           2        2347    0.000000E+00
           2        2348    0.000000E+00
           2        2349    0.000000E+00
           2        2350    0.000000E+00
           2        2351    0.000000E+00
           2        2352    0.000000E+00
           2        2353    0.000000E+00
           2        2354    0.000000E+00
           2        2355    0.000000E+00
           2        2356    0.000000E+00
           2        2357    0.000000E+00
           2        2358    0.000000E+00
           2        2359    0.000000E+00
           2        2360    0.000000E+00
           2        2361    0.000000E+00
           2        2362    0.000000E+00
           2        2363    0.000000E+00
           2        2364    0.000000E+00
           2        2365    0.000000E+00
           2        2366    0.000000E+00
           2        2367    0.000000E+00
           2        2368    0.000000E+00
           2        2369    0.000000E+00
           2        2370    0.000000E+00
           2        2371    0.000000E+00
           2        2372    0.000000E+00
           2        2373    0.000000E+00
           2        2374    0.000000E+00
           2        2375    0.000000E+00
           2        2376    0.000000E+00
           2        2377    0.000000E+00
           2        2378    0.000000E+00
           2        2379    0.000000E+00
           2        2380    0.000000E+00
           2        2381    0.000000E+00
           2        2382    0.000000E+00
           2        2383    0.000000E+00
           2        2384    0.000000E+00
           2        2385    0.000000E+00
           2        2386    0.000000E+00
           2        2387    0.000000E+00
           2        2388    0.000000E+00
           2        2389    0.000000E+00
           2        2390    0.000000E+00
           2        2391    0.000000E+00
           2        2392    0.000000E+00
           2        2393    0.000000E+00
           2        2394    0.000000E+00
           2        2395    0.000000E+00
           2        2396    0.000000E+00
           2        2397    0.000000E+00
           2        2398    0.000000E+00
           2        2399    0.000000E+00
           2        2400    0.000000E+00
           2        2401    0.000000E+00
           2        2402    0.000000E+00
           2        2403    0.000000E+00
           2        2404    0.000000E+00
           2        2405    0.000000E+00
           2        2406    0.000000E+00
           2        2407    0.000000E+00
           2        2408    0.000000E+00
           2        2409    0.000000E+00
           2        2410    0.000000E+00
           2        2411    0.000000E+00
           2        2412    0.000000E+00
           2        2413    0.000000E+00
           2        2414    0.000000E+00
           2        2415    0.000000E+00
           2        2416    0.000000E+00
           2        2417    0.000000E+00
           2        2418    0.000000E+00
           2        2419    0.000000E+00
           2        2420    0.000000E+00
           2        2421    0.000000E+00
           2        2422    0.000000E+00
           2        2423    0.000000E+00
           2        2424    0.000000E+00
           2        2425    0.000000E+00
           2        2426    0.000000E+00
           2        2427    0.000000E+00
           2        2428    0.000000E+00
           2        2429    0.000000E+00
           2        2430    0.000000E+00
           2        2431    0.000000E+00
           2        2432    0.000000E+00
           2        2433    0.000000E+00
           2        2434    0.000000E+00
           2        2435    0.000000E+00
           2        2436    0.000000E+00
           2        2437    0.000000E+00
           2        2438    0.000000E+00
           2        2439    0.000000E+00
           2        2440    0.000000E+00
           2        2441    0.000000E+00
           2        2442    0.000000E+00
           2        2443    0.000000E+00
           2        2444    0.000000E+00
           2        2445    0.000000E+00
           2        2446    0.000000E+00
           2        2447    0.000000E+00
           2        2448    0.000000E+00
           2        2449    0.000000E+00
           2        2450    0.000000E+00
           2        2451    0.000000E+00
           2        2452    0.000000E+00
           2        2453    0.000000E+00
           2        2454    0.000000E+00
           2        2455    0.000000E+00
           2        2456    0.000000E+00
           2        2457    0.000000E+00
           2        2458    0.000000E+00
           2        2459    0.000000E+00
           2        2460    0.000000E+00
           2        2461    0.000000E+00
           2        2462    0.000000E+00
           2        2463    0.000000E+00
           2        2464    0.000000E+00
           2        2465    0.000000E+00
           2        2466        1.000000
           2        2467    0.000000E+00
           2        2468    0.000000E+00
           2        2469    0.000000E+00
           2        2470    0.000000E+00
           2        2471    0.000000E+00
           2        2472    0.000000E+00
           2        2473    0.000000E+00
           2        2474    0.000000E+00
           2        2475    0.000000E+00
           2        2476    0.000000E+00
           2        2477    0.000000E+00
           2        2478    0.000000E+00
           2        2479    0.000000E+00
           2        2480    0.000000E+00
           2        2481    0.000000E+00
           2        2482    0.000000E+00
           2        2483    0.000000E+00
           2        2484    0.000000E+00
           2        2485    0.000000E+00
           2        2486    0.000000E+00
           2        2487    0.000000E+00
           2        2488    0.000000E+00
           2        2489    0.000000E+00
           2        2490    0.000000E+00
           2        2491    0.000000E+00
           2        2492    0.000000E+00
           2        2493    0.000000E+00
           2        2494    0.000000E+00
           2        2495    0.000000E+00
           2        2496    0.000000E+00
           2        2497    0.000000E+00
           2        2498    0.000000E+00
           2        2499    0.000000E+00
           2        2500    0.000000E+00
           2        2501    0.000000E+00
           2        2502    0.000000E+00
           2        2503    0.000000E+00
           2        2504    0.000000E+00
           2        2505    0.000000E+00
           2        2506    0.000000E+00
           2        2507    0.000000E+00
           2        2508    0.000000E+00
           2        2509    0.000000E+00
           2        2510    0.000000E+00
           2        2511    0.000000E+00
           2        2512    0.000000E+00
           2        2513    0.000000E+00
           2        2514    0.000000E+00
           2        2515    0.000000E+00
           2        2516    0.000000E+00
           2        2517    0.000000E+00
           2        2518    0.000000E+00
           2        2519    0.000000E+00
           2        2520    0.000000E+00
           2        2521    0.000000E+00
           2        2522    0.000000E+00
           2        2523    0.000000E+00
           2        2524    0.000000E+00
           2        2525    0.000000E+00
           2        2526    0.000000E+00
           2        2527    0.000000E+00
           2        2528    0.000000E+00
           2        2529    0.000000E+00
           2        2530    0.000000E+00
           2        2531    0.000000E+00
           2        2532    0.000000E+00
           2        2533    0.000000E+00
           2        2534    0.000000E+00
           2        2535    0.000000E+00
           2        2536    0.000000E+00
           2        2537    0.000000E+00
           2        2538    0.000000E+00
           2        2539    0.000000E+00
           2        2540    0.000000E+00
           2        2541    0.000000E+00
           2        2542    0.000000E+00
           2        2543    0.000000E+00
           2        2544    0.000000E+00
           2        2545    0.000000E+00
           2        2546    0.000000E+00
           2        2547    0.000000E+00
           2        2548    0.000000E+00
           2        2549    0.000000E+00
           2        2550    0.000000E+00
           2        2551    0.000000E+00
           2        2552    0.000000E+00
           2        2553    0.000000E+00
           2        2554    0.000000E+00
           2        2555    0.000000E+00
           2        2556    0.000000E+00
           2        2557    0.000000E+00
           2        2558    0.000000E+00
           2        2559    0.000000E+00
           2        2560    0.000000E+00
           2        2561    0.000000E+00
           2        2562    0.000000E+00
           2        2563    0.000000E+00
           2        2564    0.000000E+00
           2        2565    0.000000E+00
           2        2566    0.000000E+00
           2        2567    0.000000E+00
           2        2568    0.000000E+00
           2        2569    0.000000E+00
           2        2570    0.000000E+00
           2        2571    0.000000E+00
           2        2572    0.000000E+00
           2        2573    0.000000E+00
           2        2574    0.000000E+00
           2        2575    0.000000E+00
           2        2576    0.000000E+00
           2        2577    0.000000E+00
           2        2578    0.000000E+00
           2        2579    0.000000E+00
           2        2580    0.000000E+00
           2        2581    0.000000E+00
           2        2582    0.000000E+00
           2        2583    0.000000E+00
           2        2584    0.000000E+00
           2        2585    0.000000E+00
           2        2586    0.000000E+00
           2        2587    0.000000E+00
           2        2588    0.000000E+00
           2        2589    0.000000E+00
           2        2590    0.000000E+00
           2        2591    0.000000E+00
           2        2592    0.000000E+00
           2        2593    0.000000E+00
           2        2594    0.000000E+00
           2        2595    0.000000E+00
           2        2596    0.000000E+00
           2        2597    0.000000E+00
           2        2598    0.000000E+00
           2        2599    0.000000E+00
           2        2600    0.000000E+00
           2        2601    0.000000E+00
           2        2602    0.000000E+00
           2        2603    0.000000E+00
           2        2604    0.000000E+00
           2        2605    0.000000E+00
           2        2606    0.000000E+00
           2        2607    0.000000E+00
           2        2608    0.000000E+00
           2        2609    0.000000E+00
           2        2610    0.000000E+00
           2        2611    0.000000E+00
           2        2612    0.000000E+00
           2        2613    0.000000E+00
           2        2614    0.000000E+00
           2        2615    0.000000E+00
           2        2616    0.000000E+00
           2        2617    0.000000E+00
           2        2618    0.000000E+00
           2        2619    0.000000E+00
           2        2620    0.000000E+00
           2        2621    0.000000E+00
           2        2622    0.000000E+00
           2        2623    0.000000E+00
           2        2624    0.000000E+00
           2        2625    0.000000E+00
           2        2626    0.000000E+00
           2        2627    0.000000E+00
           2        2628    0.000000E+00
           2        2629    0.000000E+00
           2        2630    0.000000E+00
           2        2631    0.000000E+00
           2        2632    0.000000E+00
           2        2633    0.000000E+00
           2        2634    0.000000E+00
           2        2635    0.000000E+00
           2        2636    0.000000E+00
           2        2637    0.000000E+00
           2        2638    0.000000E+00
           2        2639    0.000000E+00
           2        2640    0.000000E+00
           2        2641    0.000000E+00
           2        2642    0.000000E+00
           2        2643    0.000000E+00
           2        2644    0.000000E+00
           2        2645    0.000000E+00
           2        2646    0.000000E+00
           2        2647    0.000000E+00
           2        2648    0.000000E+00
           2        2649    0.000000E+00
           2        2650    0.000000E+00
           2        2651    0.000000E+00
           2        2652    0.000000E+00
           2        2653    0.000000E+00
           2        2654    0.000000E+00
           2        2655    0.000000E+00
           2        2656    0.000000E+00
           2        2657    0.000000E+00
           2        2658    0.000000E+00
           2        2659    0.000000E+00
           2        2660    0.000000E+00
           2        2661    0.000000E+00
           2        2662    0.000000E+00
           2        2663    0.000000E+00
           2        2664    0.000000E+00
           2        2665    0.000000E+00
           2        2666    0.000000E+00
           2        2667    0.000000E+00
           2        2668    0.000000E+00
           2        2669    0.000000E+00
           2        2670    0.000000E+00
           2        2671    0.000000E+00
           2        2672    0.000000E+00
           2        2673    0.000000E+00
           2        2674    0.000000E+00
           2        2675    0.000000E+00
           2        2676    0.000000E+00
           2        2677    0.000000E+00
           2        2678    0.000000E+00
           2        2679    0.000000E+00
           2        2680    0.000000E+00
           2        2681    0.000000E+00
           2        2682    0.000000E+00
           2        2683    0.000000E+00
           2        2684    0.000000E+00
           2        2685    0.000000E+00
           2        2686    0.000000E+00
           2        2687    0.000000E+00
           2        2688    0.000000E+00
           2        2689    0.000000E+00
           2        2690    0.000000E+00
           2        2691    0.000000E+00
           2        2692    0.000000E+00
           2        2693    0.000000E+00
           2        2694    0.000000E+00
           2        2695    0.000000E+00
           2        2696    0.000000E+00
           2        2697    0.000000E+00
           2        2698    0.000000E+00
           2        2699    0.000000E+00
           2        2700    0.000000E+00
           2        2701    0.000000E+00
           2        2702    0.000000E+00
           2        2703    0.000000E+00
           2        2704    0.000000E+00
           2        2705    0.000000E+00
           2        2706    0.000000E+00
           2        2707    0.000000E+00
           2        2708    0.000000E+00
           2        2709    0.000000E+00
           2        2710    0.000000E+00
           2        2711    0.000000E+00
           2        2712    0.000000E+00
           2        2713    0.000000E+00
           2        2714    0.000000E+00
           2        2715    0.000000E+00
           2        2716    0.000000E+00
           2        2717    0.000000E+00
           2        2718    0.000000E+00
           2        2719    0.000000E+00
           2        2720    0.000000E+00
           2        2721    0.000000E+00
           2        2722    0.000000E+00
           2        2723    0.000000E+00
           2        2724    0.000000E+00
           2        2725    0.000000E+00
           2        2726    0.000000E+00
           2        2727    0.000000E+00
           2        2728    0.000000E+00
           2        2729    0.000000E+00
           2        2730    0.000000E+00
           2        2731    0.000000E+00
           2        2732    0.000000E+00
           2        2733    0.000000E+00
           2        2734    0.000000E+00
           2        2735    0.000000E+00
           2        2736    0.000000E+00
           2        2737    0.000000E+00
           2        2738    0.000000E+00
           2        2739    0.000000E+00
           2        2740    0.000000E+00
           2        2741    0.000000E+00
           2        2742    0.000000E+00
           2        2743    0.000000E+00
           2        2744    0.000000E+00
           2        2745    0.000000E+00
           2        2746    0.000000E+00
           2        2747    0.000000E+00
           2        2748    0.000000E+00
           2        2749    0.000000E+00
           2        2750    0.000000E+00
           2        2751    0.000000E+00
           2        2752    0.000000E+00
           2        2753    0.000000E+00
           2        2754    0.000000E+00
           2        2755    0.000000E+00
           2        2756    0.000000E+00
           2        2757    0.000000E+00
           2        2758    0.000000E+00
           2        2759    0.000000E+00
           2        2760    0.000000E+00
           2        2761    0.000000E+00
           2        2762    0.000000E+00
           2        2763    0.000000E+00
           2        2764    0.000000E+00
           2        2765    0.000000E+00
           2        2766    0.000000E+00
           2        2767    0.000000E+00
           2        2768    0.000000E+00
           2        2769    0.000000E+00
           2        2770    0.000000E+00
           2        2771    0.000000E+00
           2        2772    0.000000E+00
           2        2773    0.000000E+00
           2        2774    0.000000E+00
           2        2775    0.000000E+00
           2        2776    0.000000E+00
           2        2777    0.000000E+00
           2        2778    0.000000E+00
           2        2779    0.000000E+00
           2        2780    0.000000E+00
           2        2781    0.000000E+00
           2        2782    0.000000E+00
           2        2783    0.000000E+00
           2        2784    0.000000E+00
           2        2785    0.000000E+00
           2        2786    0.000000E+00
           2        2787    0.000000E+00
           2        2788    0.000000E+00
           2        2789    0.000000E+00
           2        2790    0.000000E+00
           2        2791    0.000000E+00
           2        2792    0.000000E+00
           2        2793    0.000000E+00
           2        2794    0.000000E+00
           2        2795    0.000000E+00
           2        2796    0.000000E+00
           2        2797    0.000000E+00
           2        2798    0.000000E+00
           2        2799    0.000000E+00
           2        2800    0.000000E+00
           2        2801    0.000000E+00
           2        2802    0.000000E+00
           2        2803    0.000000E+00
           2        2804    0.000000E+00
           2        2805    0.000000E+00
           2        2806    0.000000E+00
           2        2807    0.000000E+00
           2        2808    0.000000E+00
           2        2809    0.000000E+00
           2        2810    0.000000E+00
           2        2811    0.000000E+00
           2        2812    0.000000E+00
           2        2813    0.000000E+00
           2        2814    0.000000E+00
           2        2815    0.000000E+00
           2        2816    0.000000E+00
           2        2817    0.000000E+00
           2        2818    0.000000E+00
           2        2819    0.000000E+00
           2        2820    0.000000E+00
           2        2821    0.000000E+00
           2        2822    0.000000E+00
           2        2823    0.000000E+00
           2        2824    0.000000E+00
           2        2825    0.000000E+00
           2        2826    0.000000E+00
           2        2827    0.000000E+00
           2        2828    0.000000E+00
           2        2829    0.000000E+00
           2        2830    0.000000E+00
           2        2831    0.000000E+00
           2        2832    0.000000E+00
           2        2833    0.000000E+00
           2        2834    0.000000E+00
           2        2835    0.000000E+00
           2        2836    0.000000E+00
           2        2837    0.000000E+00
           2        2838    0.000000E+00
           2        2839    0.000000E+00
           2        2840    0.000000E+00
           2        2841    0.000000E+00
           2        2842    0.000000E+00
           2        2843    0.000000E+00
           2        2844    0.000000E+00
           2        2845    0.000000E+00
           2        2846    0.000000E+00
           2        2847    0.000000E+00
           2        2848    0.000000E+00
           2        2849    0.000000E+00
           2        2850    0.000000E+00
           2        2851    0.000000E+00
           2        2852    0.000000E+00
           2        2853    0.000000E+00
           2        2854    0.000000E+00
           2        2855    0.000000E+00
           2        2856    0.000000E+00
           2        2857    0.000000E+00
           2        2858    0.000000E+00
           2        2859    0.000000E+00
           2        2860    0.000000E+00
           2        2861    0.000000E+00
           2        2862    0.000000E+00
           2        2863    0.000000E+00
           2        2864    0.000000E+00
           2        2865    0.000000E+00
           2        2866    0.000000E+00
           2        2867    0.000000E+00
           2        2868    0.000000E+00
           2        2869    0.000000E+00
           2        2870    0.000000E+00
           2        2871    0.000000E+00
           2        2872    0.000000E+00
           2        2873    0.000000E+00
           2        2874    0.000000E+00
           2        2875    0.000000E+00
           2        2876    0.000000E+00
           2        2877    0.000000E+00
           2        2878    0.000000E+00
           2        2879    0.000000E+00
           2        2880    0.000000E+00
           2        2881    0.000000E+00
           2        2882    0.000000E+00
           2        2883    0.000000E+00
           2        2884    0.000000E+00
           2        2885    0.000000E+00
           2        2886    0.000000E+00
           2        2887    0.000000E+00
           2        2888    0.000000E+00
           2        2889    0.000000E+00
           2        2890    0.000000E+00
           2        2891    0.000000E+00
           2        2892    0.000000E+00
           2        2893    0.000000E+00
           2        2894    0.000000E+00
           2        2895    0.000000E+00
           2        2896    0.000000E+00
           2        2897    0.000000E+00
           2        2898    0.000000E+00
           2        2899    0.000000E+00
           2        2900    0.000000E+00
           2        2901    0.000000E+00
           2        2902    0.000000E+00
           2        2903    0.000000E+00
           2        2904    0.000000E+00
           2        2905    0.000000E+00
           2        2906    0.000000E+00
           2        2907    0.000000E+00
           2        2908    0.000000E+00
           2        2909    0.000000E+00
           2        2910    0.000000E+00
           2        2911    0.000000E+00
           2        2912    0.000000E+00
           2        2913    0.000000E+00
           2        2914    0.000000E+00
           2        2915    0.000000E+00
           2        2916    0.000000E+00
           2        2917    0.000000E+00
           2        2918    0.000000E+00
           2        2919    0.000000E+00
           2        2920    0.000000E+00
           2        2921    0.000000E+00
           2        2922    0.000000E+00
           2        2923    0.000000E+00
           2        2924    0.000000E+00
           2        2925    0.000000E+00
           2        2926    0.000000E+00
           2        2927    0.000000E+00
           2        2928    0.000000E+00
           2        2929    0.000000E+00
           2        2930    0.000000E+00
           2        2931    0.000000E+00
           2        2932    0.000000E+00
           2        2933    0.000000E+00
           2        2934    0.000000E+00
           2        2935    0.000000E+00
           2        2936    0.000000E+00
           2        2937    0.000000E+00
           2        2938    0.000000E+00
           2        2939    0.000000E+00
           2        2940    0.000000E+00
           2        2941    0.000000E+00
           2        2942    0.000000E+00
           2        2943    0.000000E+00
           2        2944    0.000000E+00
           2        2945    0.000000E+00
           2        2946    0.000000E+00
           2        2947    0.000000E+00
           2        2948    0.000000E+00
           2        2949    0.000000E+00
           2        2950    0.000000E+00
           2        2951    0.000000E+00
           2        2952        1.000000
           2        2953        1.000000
           2        2954        1.000000
           2        2955        1.000000
           2        2956    0.000000E+00
           2        2957    0.000000E+00
           2        2958    0.000000E+00
           2        2959    0.000000E+00
           2        2960    0.000000E+00
           2        2961    0.000000E+00
           2        2962    0.000000E+00
           2        2963    0.000000E+00
           2        2964    0.000000E+00
           2        2965    0.000000E+00
           2        2966    0.000000E+00
           2        2967    0.000000E+00
           2        2968    0.000000E+00
           2        2969    0.000000E+00
           2        2970    0.000000E+00
           2        2971    0.000000E+00
           2        2972    0.000000E+00
           2        2973    0.000000E+00
           2        2974    0.000000E+00
           2        2975    0.000000E+00
           2        2976        1.000000
           2        2977        1.000000
           2        2978        1.000000
           2        2979    0.000000E+00
           2        2980    0.000000E+00
           2        2981    0.000000E+00
           2        2982    0.000000E+00
           2        2983    0.000000E+00
           2        2984    0.000000E+00
           2        2985        1.000000
           2        2986        1.000000
           2        2987    0.000000E+00
           2        2988    0.000000E+00
           2        2989    0.000000E+00
           2        2990    0.000000E+00
           2        2991    0.000000E+00
           2        2992    0.000000E+00
           2        2993    0.000000E+00
           2        2994    0.000000E+00
           2        2995    0.000000E+00
           2        2996    0.000000E+00
           2        2997    0.000000E+00
           2        2998    0.000000E+00
           2        2999    0.000000E+00
           2        3000    0.000000E+00
           2        3001    0.000000E+00
           2        3002    0.000000E+00
           2        3003    0.000000E+00
           2        3004    0.000000E+00
           2        3005    0.000000E+00
           2        3006    0.000000E+00
           2        3007    0.000000E+00
           2        3008    0.000000E+00
           2        3009    0.000000E+00
           2        3010    0.000000E+00
           2        3011    0.000000E+00
           2        3012    0.000000E+00
           2        3013    0.000000E+00
           2        3014    0.000000E+00
           2        3015    0.000000E+00
           2        3016    0.000000E+00
           2        3017    0.000000E+00
           2        3018    0.000000E+00
           2        3019    0.000000E+00
           2        3020    0.000000E+00
           2        3021    0.000000E+00
           2        3022    0.000000E+00
           2        3023        1.000000
           2        3024        1.000000
           2        3025        1.000000
           2        3026        1.000000
           2        3027    0.000000E+00
           2        3028    0.000000E+00
           2        3029    0.000000E+00
           2        3030    0.000000E+00
           2        3031    0.000000E+00
           2        3032    0.000000E+00
           2        3033        1.000000
           2        3034        1.000000
           2        3035    0.000000E+00
           2        3036    0.000000E+00
           2        3037    0.000000E+00
           2        3038    0.000000E+00
           2        3039    0.000000E+00
           2        3040    0.000000E+00
           2        3041    0.000000E+00
           2        3042    0.000000E+00
           2        3043    0.000000E+00
           2        3044    0.000000E+00
           2        3045    0.000000E+00
           2        3046    0.000000E+00
           2        3047    0.000000E+00
           2        3048    0.000000E+00
           2        3049    0.000000E+00
           2        3050    0.000000E+00
           2        3051    0.000000E+00
           2        3052    0.000000E+00
           2        3053    0.000000E+00
           2        3054    0.000000E+00
           2        3055    0.000000E+00
           2        3056    0.000000E+00
           2        3057    0.000000E+00
           2        3058    0.000000E+00
           2        3059    0.000000E+00
           2        3060    0.000000E+00
           2        3061    0.000000E+00
           2        3062    0.000000E+00
           2        3063    0.000000E+00
           2        3064    0.000000E+00
           2        3065    0.000000E+00
           2        3066    0.000000E+00
           2        3067    0.000000E+00
           2        3068    0.000000E+00
           2        3069    0.000000E+00
           2        3070    0.000000E+00
           2        3071    0.000000E+00
           2        3072    0.000000E+00
           2        3073    0.000000E+00
           2        3074    0.000000E+00
           2        3075    0.000000E+00
           2        3076    0.000000E+00
           2        3077    0.000000E+00
           2        3078    0.000000E+00
           2        3079        1.000000
           2        3080        1.000000
           2        3081        1.000000
           2        3082        1.000000
           2        3083        1.000000
           2        3084        1.000000
           2        3085    0.000000E+00
           2        3086        1.000000
           2        3087        1.000000
           2        3088        1.000000
           2        3089    0.000000E+00
           2        3090        1.000000
           2        3091    0.000000E+00
           2        3092    0.000000E+00
           2        3093    0.000000E+00
           2        3094    0.000000E+00
           2        3095    0.000000E+00
           2        3096    0.000000E+00
           2        3097    0.000000E+00
           2        3098    0.000000E+00
           2        3099    0.000000E+00
           2        3100    0.000000E+00
           2        3101    0.000000E+00
           2        3102        1.000000
           2        3103        1.000000
           2        3104        1.000000
           2        3105    0.000000E+00
           2        3106    0.000000E+00
           2        3107    0.000000E+00
           2        3108    0.000000E+00
           2        3109    0.000000E+00
           2        3110    0.000000E+00
           2        3111    0.000000E+00
           2        3112    0.000000E+00
           2        3113    0.000000E+00
           2        3114    0.000000E+00
           2        3115    0.000000E+00
           2        3116    0.000000E+00
           2        3117        1.000000
           2        3118        1.000000
           2        3119        1.000000
           2        3120        2.000000
           2        3121        1.000000
           2        3122    0.000000E+00
           2        3123    0.000000E+00
           2        3124    0.000000E+00
           2        3125    0.000000E+00
           2        3126    0.000000E+00
           2        3127    0.000000E+00
           2        3128    0.000000E+00
           2        3129    0.000000E+00
           2        3130    0.000000E+00
           2        3131    0.000000E+00
           2        3132    0.000000E+00
           2        3133    0.000000E+00
           2        3134    0.000000E+00
           2        3135    0.000000E+00
           2        3136    0.000000E+00
           2        3137    0.000000E+00
           2        3138    0.000000E+00
           2        3139    0.000000E+00
           2        3140    0.000000E+00
           2        3141    0.000000E+00
           2        3142    0.000000E+00
           2        3143    0.000000E+00
           2        3144    0.000000E+00
           2        3145    0.000000E+00
           2        3146    0.000000E+00
           2        3147    0.000000E+00
           2        3148    0.000000E+00
           2        3149    0.000000E+00
           2        3150    0.000000E+00
           2        3151    0.000000E+00
           2        3152    0.000000E+00
           2        3153    0.000000E+00
           2        3154    0.000000E+00
           2        3155    0.000000E+00
           2        3156        1.000000
           2        3157        1.000000
           2        3158        1.000000
           2        3159        1.000000
           2        3160        1.000000
           2        3161        2.000000
           2        3162        2.000000
           2        3163        2.000000
           2        3164        1.000000
           2        3165        1.000000
           2        3166        1.000000
           2        3167        1.000000
           2        3168        1.000000
           2        3169        1.000000
           2        3170        1.000000
           2        3171    0.000000E+00
           2        3172    0.000000E+00
           2        3173        1.000000
           2        3174        1.000000
           2        3175        1.000000
           2        3176    0.000000E+00
           2        3177        1.000000
           2        3178    0.000000E+00
           2        3179    0.000000E+00
           2        3180    0.000000E+00
           2        3181        1.000000
           2        3182        2.000000
           2        3183        2.000000
           2        3184        2.000000
           2        3185        2.000000
           2        3186        1.000000
           2        3187        1.000000
           2        3188        1.000000
           2        3189        1.000000
           2        3190    0.000000E+00
           2        3191    0.000000E+00
           2        3192    0.000000E+00
           2        3193        1.000000
           2        3194        1.000000
           2        3195        1.000000
           2        3196        2.000000
           2        3197        1.000000
           2        3198        1.000000
           2        3199        2.000000
           2        3200        2.000000
           2        3201    0.000000E+00
           2        3202    0.000000E+00
           2        3203    0.000000E+00
           2        3204        1.000000
           2        3205    0.000000E+00
           2        3206        1.000000
           2        3207        1.000000
           2        3208        2.000000
           2        3209        2.000000
           2        3210        1.000000
           2        3211        2.000000
           2        3212        2.000000
           2        3213        2.000000
           2        3214        1.000000
           2        3215        1.000000
           2        3216        2.000000
           2        3217        1.000000
           2        3218        1.000000
           2        3219        1.000000
           2        3220        1.000000
           2        3221        1.000000
           2        3222    0.000000E+00
           2        3223    0.000000E+00
           2        3224    0.000000E+00
           2        3225        1.000000
           2        3226        1.000000
           2        3227        1.000000
           2        3228        2.000000
           2        3229        2.000000
           2        3230        1.000000
           2        3231        1.000000
           2        3232        1.000000
           2        3233    0.000000E+00
           2        3234    0.000000E+00
           2        3235        1.000000
           2        3236        2.000000
           2        3237        1.000000
           2        3238        2.000000
           2        3239    0.000000E+00
           2        3240        1.000000
           2        3241    0.000000E+00
           2        3242        1.000000
           2        3243        1.000000
           2        3244        1.000000
           2        3245        1.000000
           2        3246        2.000000
           2        3247        2.000000
           2        3248        2.000000
           2        3249    0.000000E+00
           2        3250    0.000000E+00
           2        3251        1.000000
           2        3252    0.000000E+00
           2        3253    0.000000E+00
           2        3254        1.000000
           2        3255        1.000000
           2        3256        1.000000
           2        3257        1.000000
           2        3258        1.000000
           2        3259        1.000000
           2        3260        1.000000
           2        3261    0.000000E+00
           2        3262    0.000000E+00
           2        3263    0.000000E+00
           2        3264        1.000000
           2        3265    0.000000E+00
           2        3266    0.000000E+00
           2        3267    0.000000E+00
           2        3268    0.000000E+00
           2        3269    0.000000E+00
           2        3270    0.000000E+00
           2        3271    0.000000E+00
           2        3272    0.000000E+00
           2        3273    0.000000E+00
           2        3274    0.000000E+00
           2        3275    0.000000E+00
           2        3276    0.000000E+00
           2        3277    0.000000E+00
           2        3278    0.000000E+00
           2        3279    0.000000E+00
           2        3280    0.000000E+00
           2        3281    0.000000E+00
           2        3282    0.000000E+00
           2        3283    0.000000E+00
           2        3284    0.000000E+00
           2        3285    0.000000E+00
           2        3286    0.000000E+00
           2        3287    0.000000E+00
           2        3288    0.000000E+00
           2        3289    0.000000E+00
           2        3290    0.000000E+00
           2        3291    0.000000E+00
           2        3292    0.000000E+00
           2        3293    0.000000E+00
           2        3294    0.000000E+00
           2        3295    0.000000E+00
           2        3296    0.000000E+00
           2        3297    0.000000E+00
           2        3298    0.000000E+00
           2        3299    0.000000E+00
           2        3300    0.000000E+00
           2        3301    0.000000E+00
           2        3302    0.000000E+00
           2        3303    0.000000E+00
           2        3304    0.000000E+00
           2        3305    0.000000E+00
           2        3306    0.000000E+00
           2        3307    0.000000E+00
           2        3308    0.000000E+00
           2        3309    0.000000E+00
           2        3310    0.000000E+00
           2        3311    0.000000E+00
           2        3312        1.000000
           2        3313    0.000000E+00
           2        3314    0.000000E+00
           2        3315    0.000000E+00
           2        3316    0.000000E+00
           2        3317    0.000000E+00
           2        3318    0.000000E+00
           2        3319    0.000000E+00
           2        3320    0.000000E+00
           2        3321    0.000000E+00
           2        3322    0.000000E+00
           2        3323    0.000000E+00
           2        3324    0.000000E+00
           2        3325    0.000000E+00
           2        3326    0.000000E+00
           2        3327    0.000000E+00
           2        3328        1.000000
           2        3329    0.000000E+00
           2        3330    0.000000E+00
           2        3331    0.000000E+00
           2        3332    0.000000E+00
           2        3333    0.000000E+00
           2        3334        1.000000
           2        3335    0.000000E+00
           2        3336    0.000000E+00
           2        3337        1.000000
           2        3338    0.000000E+00
           2        3339    0.000000E+00
           2        3340        1.000000
           2        3341        1.000000
           2        3342        1.000000
           2        3343    0.000000E+00
           2        3344        1.000000
           2        3345        1.000000
           2        3346        1.000000
           2        3347        1.000000
           2        3348        1.000000
           2        3349        1.000000
           2        3350        1.000000
           2        3351    0.000000E+00
           2        3352    0.000000E+00
           2        3353    0.000000E+00
           2        3354    0.000000E+00
           2        3355    0.000000E+00
           2        3356    0.000000E+00
           2        3357    0.000000E+00
           2        3358    0.000000E+00
           2        3359    0.000000E+00
           2        3360    0.000000E+00
           2        3361    0.000000E+00
           2        3362    0.000000E+00
           2        3363    0.000000E+00
           2        3364    0.000000E+00
           2        3365    0.000000E+00
           2        3366    0.000000E+00
           2        3367    0.000000E+00
           2        3368    0.000000E+00
           2        3369    0.000000E+00
           2        3370    0.000000E+00
           2        3371    0.000000E+00
           2        3372    0.000000E+00
           2        3373    0.000000E+00
           2        3374    0.000000E+00
           2        3375    0.000000E+00
           2        3376    0.000000E+00
           2        3377    0.000000E+00
           2        3378        1.000000
           2        3379    0.000000E+00
           2        3380    0.000000E+00
           2        3381    0.000000E+00
           2        3382    0.000000E+00
           2        3383    0.000000E+00
           2        3384    0.000000E+00
           2        3385    0.000000E+00
           2        3386    0.000000E+00
           2        3387    0.000000E+00
           2        3388    0.000000E+00
           2        3389    0.000000E+00
           2        3390    0.000000E+00
           2        3391    0.000000E+00
           2        3392    0.000000E+00
           2        3393    0.000000E+00
           2        3394    0.000000E+00
           2        3395    0.000000E+00
           2        3396    0.000000E+00
           2        3397    0.000000E+00
           2        3398    0.000000E+00
           2        3399    0.000000E+00
           2        3400    0.000000E+00
           2        3401    0.000000E+00
           2        3402    0.000000E+00
           2        3403    0.000000E+00
           2        3404    0.000000E+00
           2        3405    0.000000E+00
           2        3406    0.000000E+00
           2        3407        1.000000
           2        3408    0.000000E+00
           2        3409    0.000000E+00
           2        3410    0.000000E+00
           2        3411    0.000000E+00
           2        3412    0.000000E+00
           2        3413    0.000000E+00
           2        3414        1.000000
           2        3415        1.000000
           2        3416    0.000000E+00
           2        3417    0.000000E+00
           2        3418    0.000000E+00
           2        3419    0.000000E+00
           2        3420    0.000000E+00
           2        3421    0.000000E+00
           2        3422    0.000000E+00
           2        3423    0.000000E+00
           2        3424    0.000000E+00
           2        3425    0.000000E+00
           2        3426        1.000000
           2        3427        1.000000
           2        3428        1.000000
           2        3429        1.000000
           2        3430        1.000000
           2        3431        1.000000
           2        3432        2.000000
           2        3433        2.000000
           2        3434        2.000000
           2        3435        2.000000
           2        3436        2.000000
           2        3437        2.000000
           2        3438        1.000000
           2        3439        1.000000
           2        3440        1.000000
           2        3441        2.000000
           2        3442        2.000000
           2        3443        3.000000
           2        3444        1.000000
           2        3445        1.000000
           2        3446        2.000000
           2        3447        2.000000
           2        3448        2.000000
           2        3449        2.000000
           2        3450        1.000000
           2        3451    0.000000E+00
           2        3452    0.000000E+00
           2        3453    0.000000E+00
           2        3454    0.000000E+00
           2        3455    0.000000E+00
           2        3456        1.000000
           2        3457        1.000000
           2        3458        1.000000
           2        3459    0.000000E+00
           2        3460    0.000000E+00
           2        3461    0.000000E+00
           2        3462    0.000000E+00
           2        3463    0.000000E+00
           2        3464    0.000000E+00
           2        3465        1.000000
           2        3466    0.000000E+00
           2        3467    0.000000E+00
           2        3468    0.000000E+00
           2        3469    0.000000E+00
           2        3470    0.000000E+00
           2        3471    0.000000E+00
           2        3472    0.000000E+00
           2        3473    0.000000E+00
           2        3474    0.000000E+00
           2        3475    0.000000E+00
           2        3476    0.000000E+00
           2        3477    0.000000E+00
           2        3478    0.000000E+00
           2        3479    0.000000E+00
           2        3480    0.000000E+00
           2        3481    0.000000E+00
           2        3482    0.000000E+00
           2        3483    0.000000E+00
           2        3484    0.000000E+00
           2        3485    0.000000E+00
           2        3486    0.000000E+00
           2        3487    0.000000E+00
           2        3488    0.000000E+00
           2        3489    0.000000E+00
           2        3490    0.000000E+00
           2        3491    0.000000E+00
           2        3492    0.000000E+00
           2        3493    0.000000E+00
           2        3494        1.000000
           2        3495    0.000000E+00
           2        3496    0.000000E+00
           2        3497    0.000000E+00
           2        3498    0.000000E+00
           2        3499    0.000000E+00
           2        3500    0.000000E+00
           2        3501    0.000000E+00
           2        3502    0.000000E+00
           2        3503    0.000000E+00
           2        3504    0.000000E+00
           2        3505    0.000000E+00
           2        3506    0.000000E+00
           2        3507    0.000000E+00
           2        3508    0.000000E+00
           2        3509    0.000000E+00
           2        3510    0.000000E+00
           2        3511    0.000000E+00
           2        3512    0.000000E+00
           2        3513        1.000000
           2        3514    0.000000E+00
           2        3515    0.000000E+00
           2        3516    0.000000E+00
           2        3517    0.000000E+00
           2        3518    0.000000E+00
           2        3519    0.000000E+00
           2        3520    0.000000E+00
           2        3521    0.000000E+00
           2        3522    0.000000E+00
           2        3523    0.000000E+00
           2        3524    0.000000E+00
           2        3525    0.000000E+00
           2        3526    0.000000E+00
           2        3527    0.000000E+00
           2        3528    0.000000E+00
           2        3529    0.000000E+00
           2        3530    0.000000E+00
           2        3531    0.000000E+00
           2        3532    0.000000E+00
           2        3533    0.000000E+00
           2        3534    0.000000E+00
           2        3535    0.000000E+00
           2        3536    0.000000E+00
           2        3537    0.000000E+00
           2        3538    0.000000E+00
           2        3539    0.000000E+00
           2        3540    0.000000E+00
           2        3541    0.000000E+00
           2        3542    0.000000E+00
           2        3543    0.000000E+00
           2        3544        1.000000
           2        3545    0.000000E+00
           2        3546        1.000000
           2        3547    0.000000E+00
           2        3548    0.000000E+00
           2        3549        1.000000
           2        3550    0.000000E+00
           2        3551    0.000000E+00
           2        3552    0.000000E+00
           2        3553    0.000000E+00
           2        3554    0.000000E+00
           2        3555    0.000000E+00
           2        3556    0.000000E+00
           2        3557    0.000000E+00
           2        3558    0.000000E+00
           2        3559        1.000000
           2        3560    0.000000E+00
           2        3561    0.000000E+00
           2        3562    0.000000E+00
           2        3563    0.000000E+00
           2        3564    0.000000E+00
           2        3565    0.000000E+00
           2        3566    0.000000E+00
           2        3567        1.000000
           2        3568    0.000000E+00
           2        3569    0.000000E+00
           2        3570    0.000000E+00
           2        3571    0.000000E+00
           2        3572    0.000000E+00
           2        3573    0.000000E+00
           2        3574    0.000000E+00
           2        3575    0.000000E+00
           2        3576    0.000000E+00
           2        3577    0.000000E+00
           2        3578    0.000000E+00
           2        3579    0.000000E+00
           2        3580    0.000000E+00
           2        3581    0.000000E+00
           2        3582    0.000000E+00
           2        3583    0.000000E+00
           2        3584    0.000000E+00
           2        3585    0.000000E+00
           2        3586    0.000000E+00
           2        3587    0.000000E+00
           2        3588    0.000000E+00
           2        3589    0.000000E+00
           2        3590    0.000000E+00
           2        3591    0.000000E+00
           2        3592    0.000000E+00
           2        3593    0.000000E+00
           2        3594    0.000000E+00
           2        3595    0.000000E+00
           2        3596        1.000000
           2        3597    0.000000E+00
           2        3598    0.000000E+00
           2        3599    0.000000E+00
           2        3600    0.000000E+00
           2        3601    0.000000E+00
           2        3602    0.000000E+00
           2        3603        1.000000
           2        3604        1.000000
           2        3605    0.000000E+00
           2        3606    0.000000E+00
           2        3607    0.000000E+00
           2        3608    0.000000E+00
           2        3609    0.000000E+00
           2        3610    0.000000E+00
           2        3611    0.000000E+00
           2        3612    0.000000E+00
           2        3613    0.000000E+00
           2        3614        1.000000
           2        3615    0.000000E+00
           2        3616    0.000000E+00
           2        3617        2.000000
           2        3618    0.000000E+00
           2        3619    0.000000E+00
           2        3620    0.000000E+00
           2        3621    0.000000E+00
           2        3622    0.000000E+00
           2        3623    0.000000E+00
           2        3624    0.000000E+00
           2        3625        1.000000
           2        3626    0.000000E+00
           2        3627    0.000000E+00
           2        3628    0.000000E+00
           2        3629    0.000000E+00
           2        3630    0.000000E+00
           2        3631    0.000000E+00
           2        3632    0.000000E+00
           2        3633    0.000000E+00
           2        3634        1.000000
           2        3635    0.000000E+00
           2        3636    0.000000E+00
           2        3637    0.000000E+00
           2        3638    0.000000E+00
           2        3639    0.000000E+00
           2        3640    0.000000E+00
           2        3641    0.000000E+00
           2        3642    0.000000E+00
           2        3643    0.000000E+00
           2        3644    0.000000E+00
           2        3645    0.000000E+00
           2        3646    0.000000E+00
           2        3647    0.000000E+00
           2        3648    0.000000E+00
           2        3649    0.000000E+00
           2        3650        1.000000
           2        3651    0.000000E+00
           2        3652    0.000000E+00
           2        3653    0.000000E+00
           2        3654    0.000000E+00
           2        3655    0.000000E+00
           2        3656    0.000000E+00
           2        3657    0.000000E+00
           2        3658    0.000000E+00
           2        3659        1.000000
           2        3660    0.000000E+00
           2        3661        1.000000
           2        3662    0.000000E+00
           2        3663    0.000000E+00
           2        3664    0.000000E+00
           2        3665    0.000000E+00
           2        3666    0.000000E+00
           2        3667    0.000000E+00
           2        3668    0.000000E+00
           2        3669    0.000000E+00
           2        3670    0.000000E+00
           2        3671    0.000000E+00
           2        3672    0.000000E+00
           2        3673    0.000000E+00
           2        3674    0.000000E+00
           2        3675        1.000000
           2        3676    0.000000E+00
           2        3677        1.000000
           2        3678    0.000000E+00
           2        3679    0.000000E+00
           2        3680    0.000000E+00
           2        3681    0.000000E+00
           2        3682    0.000000E+00
           2        3683    0.000000E+00
           2        3684    0.000000E+00
           2        3685        1.000000
           2        3686    0.000000E+00
           2        3687    0.000000E+00
           2        3688    0.000000E+00
           2        3689    0.000000E+00
           2        3690    0.000000E+00
           2        3691        1.000000
           2        3692    0.000000E+00
           2        3693    0.000000E+00
           2        3694    0.000000E+00
           2        3695    0.000000E+00
           2        3696    0.000000E+00
           2        3697    0.000000E+00
           2        3698    0.000000E+00
           2        3699    0.000000E+00
           2        3700    0.000000E+00
           2        3701    0.000000E+00
           2        3702        1.000000
           2        3703    0.000000E+00
           2        3704    0.000000E+00
           2        3705    0.000000E+00
           2        3706    0.000000E+00
           2        3707    0.000000E+00
           2        3708    0.000000E+00
           2        3709    0.000000E+00
           2        3710    0.000000E+00
           2        3711    0.000000E+00
           2        3712        1.000000
           2        3713    0.000000E+00
           2        3714    0.000000E+00
           2        3715    0.000000E+00
           2        3716    0.000000E+00
           2        3717    0.000000E+00
           2        3718    0.000000E+00
           2        3719    0.000000E+00
           2        3720    0.000000E+00
           2        3721    0.000000E+00
           2        3722    0.000000E+00
           2        3723        1.000000
           2        3724    0.000000E+00
           2        3725    0.000000E+00
           2        3726    0.000000E+00
           2        3727    0.000000E+00
           2        3728    0.000000E+00
           2        3729    0.000000E+00
           2        3730        1.000000
           2        3731    0.000000E+00
           2        3732    0.000000E+00
           2        3733    0.000000E+00
           2        3734    0.000000E+00
           2        3735    0.000000E+00
           2        3736    0.000000E+00
           2        3737    0.000000E+00
           2        3738    0.000000E+00
           2        3739    0.000000E+00
           2        3740    0.000000E+00
           2        3741    0.000000E+00
           2        3742    0.000000E+00
           2        3743    0.000000E+00
           2        3744    0.000000E+00
           2        3745    0.000000E+00
           2        3746    0.000000E+00
           2        3747    0.000000E+00
           2        3748    0.000000E+00
           2        3749    0.000000E+00
           2        3750    0.000000E+00
           2        3751    0.000000E+00
           2        3752    0.000000E+00
           2        3753    0.000000E+00
           2        3754    0.000000E+00
           2        3755    0.000000E+00
           2        3756    0.000000E+00
           2        3757    0.000000E+00
           2        3758        1.000000
           2        3759    0.000000E+00
           2        3760        1.000000
           2        3761    0.000000E+00
           2        3762    0.000000E+00
           2        3763        1.000000
           2        3764    0.000000E+00
           2        3765    0.000000E+00
           2        3766    0.000000E+00
           2        3767    0.000000E+00
           2        3768        1.000000
           2        3769        1.000000
           2        3770    0.000000E+00
           2        3771    0.000000E+00
           2        3772    0.000000E+00
           2        3773    0.000000E+00
           2        3774    0.000000E+00
           2        3775        1.000000
           2        3776    0.000000E+00
           2        3777        1.000000
           2        3778    0.000000E+00
           2        3779    0.000000E+00
           2        3780    0.000000E+00
           2        3781    0.000000E+00
           2        3782    0.000000E+00
           2        3783    0.000000E+00
           2        3784    0.000000E+00
           2        3785    0.000000E+00
           2        3786    0.000000E+00
           2        3787    0.000000E+00
           2        3788    0.000000E+00
           2        3789    0.000000E+00
           2        3790        1.000000
           2        3791    0.000000E+00
           2        3792    0.000000E+00
           2        3793    0.000000E+00
           2        3794    0.000000E+00
           2        3795    0.000000E+00
           2        3796        1.000000
           2        3797    0.000000E+00
           2        3798    0.000000E+00
           2        3799    0.000000E+00
           2        3800    0.000000E+00
           2        3801    0.000000E+00
           2        3802        1.000000
           2        3803    0.000000E+00
           2        3804    0.000000E+00
           2        3805    0.000000E+00
           2        3806    0.000000E+00
           2        3807    0.000000E+00
           2        3808    0.000000E+00
           2        3809    0.000000E+00
           2        3810    0.000000E+00
           2        3811    0.000000E+00
           2        3812    0.000000E+00
           2        3813        2.000000
           2        3814    0.000000E+00
           2        3815        1.000000
           2        3816    0.000000E+00
           2        3817    0.000000E+00
           2        3818        1.000000
           2        3819    0.000000E+00
           2        3820    0.000000E+00
           2        3821    0.000000E+00
           2        3822    0.000000E+00
           2        3823    0.000000E+00
           2        3824    0.000000E+00
           2        3825    0.000000E+00
           2        3826    0.000000E+00
           2        3827    0.000000E+00
           2        3828    0.000000E+00
           2        3829    0.000000E+00
           2        3830    0.000000E+00
           2        3831    0.000000E+00
           2        3832    0.000000E+00
           2        3833    0.000000E+00
           2        3834    0.000000E+00
           2        3835    0.000000E+00
           2        3836    0.000000E+00
           2        3837    0.000000E+00
           2        3838    0.000000E+00
           2        3839    0.000000E+00
           2        3840    0.000000E+00
           2        3841    0.000000E+00
           2        3842    0.000000E+00
           2        3843    0.000000E+00
           2        3844    0.000000E+00
           2        3845    0.000000E+00
           2        3846    0.000000E+00
           2        3847    0.000000E+00
           2        3848    0.000000E+00
           2        3849    0.000000E+00
           2        3850    0.000000E+00
           2        3851    0.000000E+00
           2        3852        1.000000
           2        3853    0.000000E+00
           2        3854    0.000000E+00
           2        3855    0.000000E+00
           2        3856    0.000000E+00
           2        3857    0.000000E+00
           2        3858    0.000000E+00
           2        3859    0.000000E+00
           2        3860    0.000000E+00
           2        3861    0.000000E+00
           2        3862    0.000000E+00
           2        3863    0.000000E+00
           2        3864    0.000000E+00
           2        3865    0.000000E+00
           2        3866    0.000000E+00
           2        3867    0.000000E+00
           2        3868    0.000000E+00
           2        3869        1.000000
           2        3870    0.000000E+00
           2        3871    0.000000E+00
           2        3872    0.000000E+00
           2        3873    0.000000E+00
           2        3874    0.000000E+00
           2        3875    0.000000E+00
           2        3876    0.000000E+00
           2        3877    0.000000E+00
           2        3878    0.000000E+00
           2        3879    0.000000E+00
           2        3880    0.000000E+00
           2        3881    0.000000E+00
           2        3882    0.000000E+00
           2        3883    0.000000E+00
           2        3884    0.000000E+00
           2        3885    0.000000E+00
           2        3886    0.000000E+00
           2        3887    0.000000E+00
           2        3888    0.000000E+00
           2        3889    0.000000E+00
           2        3890    0.000000E+00
           2        3891    0.000000E+00
           2        3892    0.000000E+00
           2        3893    0.000000E+00
           2        3894    0.000000E+00
           2        3895    0.000000E+00
           2        3896    0.000000E+00
           2        3897    0.000000E+00
           2        3898    0.000000E+00
           2        3899    0.000000E+00
           2        3900    0.000000E+00
           2        3901    0.000000E+00
           2        3902    0.000000E+00
           2        3903    0.000000E+00
           2        3904    0.000000E+00
           2        3905    0.000000E+00
           2        3906    0.000000E+00
           2        3907    0.000000E+00
           2        3908    0.000000E+00
           2        3909    0.000000E+00
           2        3910    0.000000E+00
           2        3911    0.000000E+00
           2        3912    0.000000E+00
           2        3913    0.000000E+00
           2        3914    0.000000E+00
           2        3915    0.000000E+00
           2        3916    0.000000E+00
           2        3917    0.000000E+00
           2        3918    0.000000E+00
           2        3919    0.000000E+00
           2        3920    0.000000E+00
           2        3921    0.000000E+00
           2        3922    0.000000E+00
           2        3923    0.000000E+00
           2        3924    0.000000E+00
           2        3925    0.000000E+00
           2        3926    0.000000E+00
           2        3927    0.000000E+00
           2        3928    0.000000E+00
           2        3929    0.000000E+00
           2        3930    0.000000E+00
           2        3931    0.000000E+00
           2        3932    0.000000E+00
           2        3933    0.000000E+00
           2        3934    0.000000E+00
           2        3935    0.000000E+00
           2        3936    0.000000E+00
           2        3937    0.000000E+00
           2        3938    0.000000E+00
           2        3939    0.000000E+00
           2        3940    0.000000E+00
           2        3941    0.000000E+00
           2        3942    0.000000E+00
           2        3943    0.000000E+00
           2        3944    0.000000E+00
           2        3945    0.000000E+00
           2        3946    0.000000E+00
           2        3947    0.000000E+00
           2        3948    0.000000E+00
           2        3949    0.000000E+00
           2        3950    0.000000E+00
           2        3951    0.000000E+00
           2        3952    0.000000E+00
           2        3953    0.000000E+00
           2        3954    0.000000E+00
           2        3955    0.000000E+00
           2        3956    0.000000E+00
           2        3957    0.000000E+00
           2        3958    0.000000E+00
           2        3959    0.000000E+00
           2        3960    0.000000E+00
           2        3961    0.000000E+00
           2        3962    0.000000E+00
           2        3963    0.000000E+00
           2        3964    0.000000E+00
           2        3965    0.000000E+00
           2        3966    0.000000E+00
           2        3967    0.000000E+00
           2        3968    0.000000E+00
           2        3969    0.000000E+00
           2        3970    0.000000E+00
           2        3971    0.000000E+00
           2        3972    0.000000E+00
           2        3973    0.000000E+00
           2        3974    0.000000E+00
           2        3975        1.000000
           2        3976    0.000000E+00
           2        3977    0.000000E+00
           2        3978    0.000000E+00
           2        3979        1.000000
           2        3980    0.000000E+00
           2        3981    0.000000E+00
           2        3982    0.000000E+00
           2        3983    0.000000E+00
           2        3984    0.000000E+00
           2        3985    0.000000E+00
           2        3986    0.000000E+00
           2        3987    0.000000E+00
           2        3988    0.000000E+00
           2        3989    0.000000E+00
           2        3990    0.000000E+00
           2        3991    0.000000E+00
           2        3992    0.000000E+00
           2        3993    0.000000E+00
           2        3994    0.000000E+00
           2        3995    0.000000E+00
           2        3996    0.000000E+00
           2        3997    0.000000E+00
           2        3998    0.000000E+00
           2        3999    0.000000E+00
           2        4000    0.000000E+00
           2        4001    0.000000E+00
           2        4002    0.000000E+00
           2        4003    0.000000E+00
           2        4004    0.000000E+00
           2        4005    0.000000E+00
           2        4006    0.000000E+00
           2        4007        1.000000
           2        4008    0.000000E+00
           2        4009    0.000000E+00
           2        4010    0.000000E+00
           2        4011    0.000000E+00
           2        4012    0.000000E+00
           2        4013    0.000000E+00
           2        4014    0.000000E+00
           2        4015    0.000000E+00
           2        4016    0.000000E+00
           2        4017    0.000000E+00
           2        4018    0.000000E+00
           2        4019    0.000000E+00
           2        4020        1.000000
           2        4021    0.000000E+00
           2        4022    0.000000E+00
           2        4023    0.000000E+00
           2        4024    0.000000E+00
           2        4025    0.000000E+00
           2        4026    0.000000E+00
           2        4027    0.000000E+00
           2        4028    0.000000E+00
           2        4029    0.000000E+00
           2        4030    0.000000E+00
           2        4031    0.000000E+00
           2        4032    0.000000E+00
           2        4033    0.000000E+00
           2        4034    0.000000E+00
           2        4035    0.000000E+00
           2        4036    0.000000E+00
           2        4037    0.000000E+00
           2        4038    0.000000E+00
           2        4039    0.000000E+00
           2        4040    0.000000E+00
           2        4041    0.000000E+00
           2        4042    0.000000E+00
           2        4043    0.000000E+00
           2        4044    0.000000E+00
           2        4045    0.000000E+00
           2        4046    0.000000E+00
           2        4047    0.000000E+00
           2        4048    0.000000E+00
           2        4049    0.000000E+00
           2        4050    0.000000E+00
           2        4051    0.000000E+00
           2        4052    0.000000E+00
           2        4053    0.000000E+00
           2        4054    0.000000E+00
           2        4055    0.000000E+00
           2        4056    0.000000E+00
           2        4057    0.000000E+00
           2        4058    0.000000E+00
           2        4059    0.000000E+00
           2        4060    0.000000E+00
           2        4061    0.000000E+00
           2        4062    0.000000E+00
           2        4063    0.000000E+00
           2        4064    0.000000E+00
           2        4065    0.000000E+00
           2        4066    0.000000E+00
           2        4067    0.000000E+00
           2        4068    0.000000E+00
           2        4069    0.000000E+00
           2        4070    0.000000E+00
           2        4071    0.000000E+00
           2        4072    0.000000E+00
           2        4073    0.000000E+00
           2        4074    0.000000E+00
           2        4075    0.000000E+00
           2        4076    0.000000E+00
           2        4077    0.000000E+00
           2        4078    0.000000E+00
           2        4079        1.000000
           2        4080    0.000000E+00
           2        4081    0.000000E+00
           2        4082    0.000000E+00
           2        4083    0.000000E+00
           2        4084    0.000000E+00
           2        4085    0.000000E+00
           2        4086    0.000000E+00
           2        4087    0.000000E+00
           2        4088    0.000000E+00
           2        4089    0.000000E+00
           2        4090    0.000000E+00
           2        4091    0.000000E+00
           2        4092    0.000000E+00
           2        4093    0.000000E+00
           2        4094    0.000000E+00
           2        4095    0.000000E+00
           2        4096    0.000000E+00
           2        4097    0.000000E+00
           2        4098    0.000000E+00
           2        4099    0.000000E+00
           2        4100    0.000000E+00
           2        4101    0.000000E+00
           2        4102    0.000000E+00
           2        4103    0.000000E+00
           2        4104    0.000000E+00
           2        4105    0.000000E+00
           2        4106    0.000000E+00
           2        4107    0.000000E+00
           2        4108    0.000000E+00
           2        4109    0.000000E+00
           2        4110    0.000000E+00
           2        4111    0.000000E+00
           2        4112    0.000000E+00
           2        4113    0.000000E+00
           2        4114    0.000000E+00
           2        4115    0.000000E+00
           2        4116    0.000000E+00
           2        4117    0.000000E+00
           2        4118    0.000000E+00
           2        4119    0.000000E+00
           2        4120    0.000000E+00
           2        4121    0.000000E+00
           2        4122    0.000000E+00
           2        4123    0.000000E+00
           2        4124    0.000000E+00
           2        4125    0.000000E+00
           2        4126    0.000000E+00
           2        4127    0.000000E+00
           2        4128    0.000000E+00
           2        4129    0.000000E+00
           2        4130    0.000000E+00
           2        4131    0.000000E+00
           2        4132    0.000000E+00
           2        4133    0.000000E+00
           2        4134    0.000000E+00
           2        4135    0.000000E+00
           2        4136    0.000000E+00
           2        4137    0.000000E+00
           2        4138    0.000000E+00
           2        4139    0.000000E+00
           2        4140    0.000000E+00
           2        4141    0.000000E+00
           2        4142    0.000000E+00
           2        4143    0.000000E+00
           2        4144    0.000000E+00
           2        4145    0.000000E+00
           2        4146    0.000000E+00
           2        4147    0.000000E+00
           2        4148    0.000000E+00
           2        4149    0.000000E+00
           2        4150    0.000000E+00
           2        4151    0.000000E+00
           2        4152    0.000000E+00
           2        4153    0.000000E+00
           2        4154    0.000000E+00
           2        4155    0.000000E+00
           2        4156    0.000000E+00
           2        4157    0.000000E+00
           2        4158    0.000000E+00
           2        4159    0.000000E+00
           2        4160    0.000000E+00
           2        4161    0.000000E+00
           2        4162    0.000000E+00
           2        4163    0.000000E+00
           2        4164    0.000000E+00
           2        4165    0.000000E+00
           2        4166    0.000000E+00
           2        4167    0.000000E+00
           2        4168    0.000000E+00
           2        4169    0.000000E+00
           2        4170    0.000000E+00
           2        4171    0.000000E+00
           2        4172    0.000000E+00
           2        4173    0.000000E+00
           2        4174    0.000000E+00
           2        4175    0.000000E+00
           2        4176    0.000000E+00
           2        4177    0.000000E+00
           2        4178    0.000000E+00
           2        4179    0.000000E+00
           2        4180    0.000000E+00
           2        4181    0.000000E+00
           2        4182    0.000000E+00
           2        4183    0.000000E+00
           2        4184    0.000000E+00
           2        4185    0.000000E+00
           2        4186    0.000000E+00
           2        4187    0.000000E+00
           2        4188    0.000000E+00
           2        4189    0.000000E+00
           2        4190    0.000000E+00
           2        4191    0.000000E+00
           2        4192    0.000000E+00
           2        4193    0.000000E+00
           2        4194    0.000000E+00
           2        4195    0.000000E+00
           2        4196    0.000000E+00
           2        4197    0.000000E+00
           2        4198    0.000000E+00
           2        4199    0.000000E+00
           2        4200    0.000000E+00
           2        4201    0.000000E+00
           2        4202    0.000000E+00
           2        4203    0.000000E+00
           2        4204    0.000000E+00
           2        4205    0.000000E+00
           2        4206    0.000000E+00
           2        4207    0.000000E+00
           2        4208    0.000000E+00
           2        4209    0.000000E+00
           2        4210    0.000000E+00
           2        4211    0.000000E+00
           2        4212    0.000000E+00
           2        4213    0.000000E+00
           2        4214    0.000000E+00
           2        4215    0.000000E+00
           2        4216    0.000000E+00
           2        4217    0.000000E+00
           2        4218    0.000000E+00
           2        4219        1.000000
           2        4220        1.000000
           2        4221        2.000000
           2        4222        2.000000
           2        4223        2.000000
           2        4224        1.000000
           2        4225        2.000000
           2        4226        1.000000
           2        4227        1.000000
           2        4228        1.000000
           2        4229        1.000000
           2        4230        1.000000
           2        4231        1.000000
           2        4232    0.000000E+00
           2        4233    0.000000E+00
           2        4234    0.000000E+00
           2        4235    0.000000E+00
           2        4236    0.000000E+00
           2        4237    0.000000E+00
           2        4238    0.000000E+00
           2        4239    0.000000E+00
           2        4240    0.000000E+00
           2        4241    0.000000E+00
           2        4242    0.000000E+00
           2        4243    0.000000E+00
           2        4244    0.000000E+00
           2        4245    0.000000E+00
           2        4246        1.000000
           2        4247    0.000000E+00
           2        4248    0.000000E+00
           2        4249    0.000000E+00
           2        4250    0.000000E+00
           2        4251    0.000000E+00
           2        4252    0.000000E+00
           2        4253    0.000000E+00
           2        4254    0.000000E+00
           2        4255        1.000000
           2        4256        1.000000
           2        4257        1.000000
           2        4258        1.000000
           2        4259    0.000000E+00
           2        4260    0.000000E+00
           2        4261        1.000000
           2        4262    0.000000E+00
           2        4263    0.000000E+00
           2        4264    0.000000E+00
           2        4265        1.000000
           2        4266        2.000000
           2        4267        1.000000
           2        4268        1.000000
           2        4269        1.000000
           2        4270    0.000000E+00
           2        4271    0.000000E+00
           2        4272    0.000000E+00
           2        4273    0.000000E+00
           2        4274    0.000000E+00
           2        4275    0.000000E+00
           2        4276        1.000000
           2        4277        1.000000
           2        4278        1.000000
           2        4279        1.000000
           2        4280        1.000000
           2        4281        1.000000
           2        4282        1.000000
           2        4283    0.000000E+00
           2        4284        1.000000
           2        4285        1.000000
           2        4286        1.000000
           2        4287        1.000000
           2        4288        1.000000
           2        4289        1.000000
           2        4290        1.000000
           2        4291        1.000000
           2        4292    0.000000E+00
           2        4293    0.000000E+00
           2        4294    0.000000E+00
           2        4295        1.000000
           2        4296    0.000000E+00
           2        4297    0.000000E+00
           2        4298    0.000000E+00
           2        4299    0.000000E+00
           2        4300    0.000000E+00
           2        4301    0.000000E+00
           2        4302    0.000000E+00
           2        4303        1.000000
           2        4304        1.000000
           2        4305        1.000000
           2        4306        1.000000
           2        4307        1.000000
           2        4308    0.000000E+00
           2        4309        1.000000
           2        4310        1.000000
           2        4311        1.000000
           2        4312    0.000000E+00
           2        4313    0.000000E+00
           2        4314        1.000000
           2        4315        2.000000
           2        4316        2.000000
           2        4317        1.000000
           2        4318    0.000000E+00
           2        4319        1.000000
           2        4320        1.000000
           2        4321        2.000000
           2        4322        2.000000
           2        4323        2.000000
           2        4324        2.000000
           2        4325        2.000000
           2        4326        2.000000
           2        4327        1.000000
           2        4328        2.000000
           2        4329        1.000000
           2        4330        2.000000
           2        4331        1.000000
           2        4332        2.000000
           2        4333        2.000000
           2        4334    0.000000E+00
           2        4335        1.000000
           2        4336        1.000000
           2        4337        1.000000
           2        4338        2.000000
           2        4339        1.000000
           2        4340        1.000000
           2        4341        2.000000
           2        4342        1.000000
           2        4343        1.000000
           2        4344        1.000000
           2        4345    0.000000E+00
           2        4346        1.000000
           2        4347        1.000000
           2        4348        1.000000
           2        4349    0.000000E+00
           2        4350        1.000000
           2        4351        2.000000
           2        4352        1.000000
           2        4353    0.000000E+00
           2        4354        1.000000
           2        4355        1.000000
           2        4356        1.000000
[truncated: 5,135,005 more chars]
